# Supplementary material for: A hypergraph-based method for large-scale dynamic correlation study at the transcriptomic scale
Source: BMC Genomics. 2019 May 22;20:397. doi: 10.1186/s12864-019-5787-x (PMC6530038; doi:10.1186/s12864-019-5787-x)
Supplement: Supplementary file 1 — Enrichment test results for the TCGA melanoma data. List of full GO terms for all the 77 groups resulted from the unsupervised approach. (CSV 139 kb) [file 12864_2019_5787_MOESM1_ESM.csv]

Group1
GOBPID	Term	Pvalue	Count	Size
GO:0060426	lung vasculature development	2.03E-04	3	6
GO:0048546	digestive tract morphogenesis	6.24E-04	6	48
GO:0048566	embryonic digestive tract development	7.29E-04	5	33
GO:0060065	uterus development	8.57E-04	4	20
GO:0090084	negative regulation of inclusion body assembly	1.55E-03	3	11
GO:0042026	protein refolding	1.75E-03	4	24
GO:0045621	positive regulation of lymphocyte differentiation	2.07E-03	7	81
GO:0007320	insemination	2.59E-03	3	13
GO:0051048	negative regulation of secretion	2.76E-03	11	185
GO:0032655	regulation of interleukin-12 production	4.02E-03	5	48
GO:0050777	negative regulation of immune response	4.21E-03	8	116
GO:0032735	positive regulation of interleukin-12 production	4.60E-03	4	31
GO:0009597	detection of virus	4.66E-03	2	5
GO:0070278	extracellular matrix constituent secretion	4.66E-03	2	5
GO:0097070	ductus arteriosus closure	4.66E-03	2	5
GO:0032615	interleukin-12 production	4.80E-03	5	50
GO:0032727	positive regulation of interferon-alpha production	4.83E-03	3	16
GO:0090083	regulation of inclusion body assembly	4.83E-03	3	16
GO:0048565	digestive tract development	4.91E-03	8	119
GO:0006525	arginine metabolic process	5.77E-03	3	17
GO:0030540	female genitalia development	5.77E-03	3	17
GO:0007064	mitotic sister chromatid cohesion	6.82E-03	3	18
GO:0048557	embryonic digestive tract morphogenesis	6.82E-03	3	18
GO:0002666	positive regulation of T cell tolerance induction	6.88E-03	2	6
GO:0010757	negative regulation of plasminogen activation	6.88E-03	2	6
GO:0031392	regulation of prostaglandin biosynthetic process	6.88E-03	2	6
GO:0032364	oxygen homeostasis	6.88E-03	2	6
GO:0061038	uterus morphogenesis	6.88E-03	2	6
GO:2000507	positive regulation of energy homeostasis	6.88E-03	2	6
GO:2001279	regulation of unsaturated fatty acid biosynthetic process	6.88E-03	2	6
GO:0001818	negative regulation of cytokine production	7.36E-03	11	211
GO:0055123	digestive system development	7.90E-03	8	129
GO:0050866	negative regulation of cell activation	8.54E-03	9	158
GO:0006636	unsaturated fatty acid biosynthetic process	8.70E-03	4	37
GO:0001655	urogenital system development	9.00E-03	14	309
GO:0001776	leukocyte homeostasis	9.01E-03	6	81
GO:0007620	copulation	9.22E-03	3	20
GO:0048608	reproductive structure development	9.46E-03	17	408
GO:0042297	vocal learning	9.50E-03	2	7
GO:0043305	negative regulation of mast cell degranulation	9.50E-03	2	7
GO:0045359	positive regulation of interferon-beta biosynthetic process	9.50E-03	2	7
GO:0098596	imitative learning	9.50E-03	2	7
Group2
GOBPID	Term	Pvalue	Count	Size
GO:0032763	regulation of mast cell cytokine production	9.37E-05	3	5
GO:0032762	mast cell cytokine production	3.18E-04	3	7
GO:0010820	positive regulation of T cell chemotaxis	1.04E-03	3	10
GO:0043300	regulation of leukocyte degranulation	1.37E-03	5	39
GO:0010819	regulation of T cell chemotaxis	1.41E-03	3	11
GO:0072178	nephric duct morphogenesis	1.84E-03	3	12
GO:0033028	myeloid cell apoptotic process	2.44E-03	4	27
GO:0072176	nephric duct development	3.64E-03	3	15
GO:2000630	positive regulation of miRNA metabolic process	4.36E-03	2	5
GO:0042035	regulation of cytokine biosynthetic process	4.75E-03	7	97
GO:0042226	interleukin-6 biosynthetic process	6.22E-03	3	18
GO:0043302	positive regulation of leukocyte degranulation	6.22E-03	3	18
GO:0001878	response to yeast	6.45E-03	2	6
GO:0043320	natural killer cell degranulation	6.45E-03	2	6
GO:2000628	regulation of miRNA metabolic process	6.45E-03	2	6
GO:0032635	interleukin-6 production	6.58E-03	7	103
GO:0033013	tetrapyrrole metabolic process	6.78E-03	5	56
GO:0001819	positive regulation of cytokine production	6.80E-03	16	374
GO:1902042	negative regulation of extrinsic apoptotic signaling pathway via death domain receptors	7.04E-03	4	36
GO:1901623	regulation of lymphocyte chemotaxis	7.27E-03	3	19
GO:0031648	protein destabilization	7.76E-03	4	37
GO:0010818	T cell chemotaxis	8.42E-03	3	20
GO:0086013	membrane repolarization during cardiac muscle cell action potential	8.42E-03	3	20
GO:2000406	positive regulation of T cell migration	8.42E-03	3	20
GO:0042089	cytokine biosynthetic process	8.46E-03	7	108
GO:1903305	regulation of regulated secretory pathway	8.46E-03	7	108
GO:0002886	regulation of myeloid leukocyte mediated immunity	8.53E-03	4	38
GO:0003002	regionalization	8.91E-03	14	319
GO:0046069	cGMP catabolic process	8.91E-03	2	7
GO:1990314	cellular response to insulin-like growth factor stimulus	8.91E-03	2	7
GO:0042107	cytokine metabolic process	9.32E-03	7	110
GO:0006067	ethanol metabolic process	9.67E-03	3	21
Group3
GOBPID	Term	Pvalue	Count	Size
GO:0032103	positive regulation of response to external stimulus	9.91E-04	14	256
GO:0018904	ether metabolic process	1.72E-03	3	12
GO:0033033	negative regulation of myeloid cell apoptotic process	1.72E-03	3	12
GO:0045721	negative regulation of gluconeogenesis	1.72E-03	3	12
GO:0032637	interleukin-8 production	1.96E-03	6	63
GO:0032651	regulation of interleukin-1 beta production	2.60E-03	5	46
GO:0040017	positive regulation of locomotion	2.67E-03	18	413
GO:0097284	hepatocyte apoptotic process	2.75E-03	3	14
GO:1902188	positive regulation of viral release from host cell	2.75E-03	3	14
GO:0032731	positive regulation of interleukin-1 beta production	3.31E-03	4	30
GO:0051782	negative regulation of cell division	3.39E-03	3	15
GO:0090316	positive regulation of intracellular protein transport	3.78E-03	12	234
GO:0030278	regulation of ossification	4.04E-03	10	177
GO:0006837	serotonin transport	4.11E-03	3	16
GO:0015870	acetylcholine transport	4.16E-03	2	5
GO:0071225	cellular response to muramyl dipeptide	4.16E-03	2	5
GO:0071502	cellular response to temperature stimulus	4.16E-03	2	5
GO:0075525	viral translational termination-reinitiation	4.16E-03	2	5
GO:1900182	positive regulation of protein localization to nucleus	4.45E-03	8	124
GO:0002688	regulation of leukocyte chemotaxis	4.65E-03	7	99
GO:0050678	regulation of epithelial cell proliferation	5.53E-03	13	277
GO:2000637	positive regulation of gene silencing by miRNA	5.81E-03	3	18
GO:0032611	interleukin-1 beta production	6.11E-03	5	56
GO:0046784	viral mRNA export from host cell nucleus	6.15E-03	2	6
GO:1904415	regulation of xenophagy	6.15E-03	2	6
GO:1904417	positive regulation of xenophagy	6.15E-03	2	6
GO:0006900	membrane budding	6.39E-03	7	105
GO:0032732	positive regulation of interleukin-1 production	6.46E-03	4	36
GO:0048662	negative regulation of smooth muscle cell proliferation	6.46E-03	4	36
GO:1903829	positive regulation of cellular protein localization	6.50E-03	15	348
GO:0060148	positive regulation of posttranscriptional gene silencing	6.79E-03	3	19
GO:0032652	regulation of interleukin-1 production	7.09E-03	5	58
GO:0010758	regulation of macrophage chemotaxis	7.87E-03	3	20
GO:0042994	cytoplasmic sequestering of transcription factor	7.87E-03	3	20
GO:0050920	regulation of chemotaxis	8.11E-03	9	166
GO:0050680	negative regulation of epithelial cell proliferation	8.19E-03	7	110
GO:0002606	positive regulation of dendritic cell antigen processing and presentation	8.49E-03	2	7
GO:0014062	regulation of serotonin secretion	8.49E-03	2	7
GO:0032466	negative regulation of cytokinesis	8.49E-03	2	7
GO:0048842	positive regulation of axon extension involved in axon guidance	8.49E-03	2	7
GO:0051601	exocyst localization	8.49E-03	2	7
GO:0060836	lymphatic endothelial cell differentiation	8.49E-03	2	7
GO:0075522	IRES-dependent viral translational initiation	8.49E-03	2	7
GO:1901374	acetate ester transport	8.49E-03	2	7
GO:1902669	positive regulation of axon guidance	8.49E-03	2	7
GO:1904019	epithelial cell apoptotic process	8.64E-03	6	85
GO:0021801	cerebral cortex radial glia guided migration	9.04E-03	3	21
GO:0022030	telencephalon glial cell migration	9.04E-03	3	21
GO:0050673	epithelial cell proliferation	9.36E-03	14	329
GO:0071675	regulation of mononuclear cell migration	9.39E-03	4	40
Group4
GOBPID	Term	Pvalue	Count	Size
GO:0045649	regulation of macrophage differentiation	3.83E-04	4	20
GO:2000273	positive regulation of receptor activity	1.31E-03	5	46
GO:0042487	regulation of odontogenesis of dentin-containing tooth	1.40E-03	3	13
GO:0045651	positive regulation of macrophage differentiation	1.40E-03	3	13
GO:0002686	negative regulation of leukocyte migration	1.88E-03	4	30
GO:0014072	response to isoquinoline alkaloid	2.13E-03	4	31
GO:0043278	response to morphine	2.13E-03	4	31
GO:0090151	establishment of protein localization to mitochondrial membrane	2.18E-03	3	15
GO:0000459	exonucleolytic trimming involved in rRNA processing	3.06E-03	2	5
GO:0000467	exonucleolytic trimming to generate mature 3'-end of 5.8S rRNA from tricistronic rRNA transcript (SSU-rRNA, 5.8S rRNA, LSU-rRNA)	3.06E-03	2	5
GO:0045655	regulation of monocyte differentiation	3.17E-03	3	17
GO:0030225	macrophage differentiation	3.35E-03	4	35
GO:0006664	glycolipid metabolic process	3.37E-03	7	109
GO:0016569	covalent chromatin modification	3.52E-03	18	496
GO:1903509	liposaccharide metabolic process	3.55E-03	7	110
GO:0006643	membrane lipid metabolic process	4.05E-03	9	174
GO:0072331	signal transduction by p53 class mediator	4.46E-03	11	244
GO:0002857	positive regulation of natural killer cell mediated immune response to tumor cell	4.53E-03	2	6
GO:0002860	positive regulation of natural killer cell mediated cytotoxicity directed against tumor cell target	4.53E-03	2	6
GO:0060179	male mating behavior	4.53E-03	2	6
GO:1900451	positive regulation of glutamate receptor signaling pathway	4.53E-03	2	6
GO:1901299	negative regulation of hydrogen peroxide-mediated programmed cell death	4.53E-03	2	6
GO:0010758	regulation of macrophage chemotaxis	5.11E-03	3	20
GO:1903051	negative regulation of proteolysis involved in cellular protein catabolic process	5.46E-03	4	40
GO:0032414	positive regulation of ion transmembrane transporter activity	5.63E-03	5	64
GO:0002685	regulation of leukocyte migration	5.95E-03	8	152
GO:2001259	positive regulation of cation channel activity	5.97E-03	4	41
GO:0019530	taurine metabolic process	6.27E-03	2	7
GO:0019694	alkanesulfonate metabolic process	6.27E-03	2	7
GO:0045656	negative regulation of monocyte differentiation	6.27E-03	2	7
GO:0051135	positive regulation of NK T cell activation	6.27E-03	2	7
GO:1903332	regulation of protein folding	6.27E-03	2	7
GO:1905521	regulation of macrophage migration	6.72E-03	3	22
GO:2000463	positive regulation of excitatory postsynaptic potential	7.63E-03	3	23
GO:0002420	natural killer cell mediated cytotoxicity directed against tumor cell target	8.26E-03	2	8
GO:0002423	natural killer cell mediated immune response to tumor cell	8.26E-03	2	8
GO:0002836	positive regulation of response to tumor cell	8.26E-03	2	8
GO:0002839	positive regulation of immune response to tumor cell	8.26E-03	2	8
GO:0002855	regulation of natural killer cell mediated immune response to tumor cell	8.26E-03	2	8
GO:0002858	regulation of natural killer cell mediated cytotoxicity directed against tumor cell target	8.26E-03	2	8
GO:0051133	regulation of NK T cell activation	8.26E-03	2	8
GO:0060316	positive regulation of ryanodine-sensitive calcium-release channel activity	8.26E-03	2	8
GO:0072578	neurotransmitter-gated ion channel clustering	8.26E-03	2	8
GO:0032411	positive regulation of transporter activity	8.69E-03	5	71
GO:0042481	regulation of odontogenesis	9.65E-03	3	25
GO:1904292	regulation of ERAD pathway	9.65E-03	3	25
GO:0050920	regulation of chemotaxis	9.91E-03	8	166
Group5
GOBPID	Term	Pvalue	Count	Size
GO:0047484	regulation of response to osmotic stress	5.20E-04	3	9
GO:0016054	organic acid catabolic process	1.02E-03	12	220
GO:0046395	carboxylic acid catabolic process	1.02E-03	12	220
GO:0072329	monocarboxylic acid catabolic process	1.10E-03	8	109
GO:0016558	protein import into peroxisome matrix	1.30E-03	3	12
GO:0000038	very long-chain fatty acid metabolic process	1.36E-03	4	26
GO:0009062	fatty acid catabolic process	1.49E-03	7	89
GO:0044282	small molecule catabolic process	1.62E-03	15	330
GO:0006635	fatty acid beta-oxidation	1.66E-03	6	67
GO:0019395	fatty acid oxidation	1.93E-03	7	93
GO:0034440	lipid oxidation	2.18E-03	7	95
GO:1901615	organic hydroxy compound metabolic process	2.45E-03	18	451
GO:0007031	peroxisome organization	2.65E-03	4	31
GO:0050729	positive regulation of inflammatory response	2.91E-03	7	100
GO:0006549	isoleucine metabolic process	3.44E-03	2	5
GO:0042760	very long-chain fatty acid catabolic process	3.44E-03	2	5
GO:0042780	tRNA 3'-end processing	3.44E-03	2	5
GO:0072396	response to cell cycle checkpoint signaling	3.44E-03	2	5
GO:0072402	response to DNA integrity checkpoint signaling	3.44E-03	2	5
GO:0072423	response to DNA damage checkpoint signaling	3.44E-03	2	5
GO:1902218	regulation of intrinsic apoptotic signaling pathway in response to osmotic stress	3.44E-03	2	5
GO:0006625	protein targeting to peroxisome	3.76E-03	3	17
GO:0032366	intracellular sterol transport	3.76E-03	3	17
GO:0032367	intracellular cholesterol transport	3.76E-03	3	17
GO:0072662	protein localization to peroxisome	3.76E-03	3	17
GO:0072663	establishment of protein localization to peroxisome	3.76E-03	3	17
GO:0030111	regulation of Wnt signaling pathway	4.10E-03	13	294
GO:0060828	regulation of canonical Wnt signaling pathway	4.23E-03	11	228
GO:0015918	sterol transport	4.34E-03	6	81
GO:0043574	peroxisomal transport	4.45E-03	3	18
GO:0009165	nucleotide biosynthetic process	4.99E-03	13	301
GO:0060430	lung saccule development	5.10E-03	2	6
GO:0060676	ureteric bud formation	5.10E-03	2	6
GO:0070269	pyroptosis	5.10E-03	2	6
GO:1901621	negative regulation of smoothened signaling pathway involved in dorsal/ventral neural tube patterning	5.10E-03	2	6
GO:1901293	nucleoside phosphate biosynthetic process	5.42E-03	13	304
GO:0021532	neural tube patterning	5.61E-03	4	38
GO:0006937	regulation of muscle contraction	6.43E-03	8	145
GO:0006067	ethanol metabolic process	6.95E-03	3	21
GO:0006627	protein processing involved in protein targeting to mitochondrion	7.06E-03	2	7
GO:0008627	intrinsic apoptotic signaling pathway in response to osmotic stress	7.06E-03	2	7
GO:0031622	positive regulation of fever generation	7.06E-03	2	7
GO:0050966	detection of mechanical stimulus involved in sensory perception of pain	7.06E-03	2	7
GO:0045922	negative regulation of fatty acid metabolic process	7.94E-03	3	22
GO:0008589	regulation of smoothened signaling pathway	8.22E-03	5	66
GO:0006066	alcohol metabolic process	8.77E-03	12	287
GO:0044242	cellular lipid catabolic process	8.81E-03	9	185
GO:0006971	hypotonic response	9.29E-03	2	8
GO:0031620	regulation of fever generation	9.29E-03	2	8
GO:0042538	hyperosmotic salinity response	9.29E-03	2	8
Group6
GOBPID	Term	Pvalue	Count	Size
GO:0018208	peptidyl-proline modification	1.42E-03	5	47
GO:0017004	cytochrome complex assembly	2.62E-03	3	16
GO:0030501	positive regulation of bone mineralization	2.97E-03	4	34
GO:0045719	negative regulation of glycogen biosynthetic process	3.04E-03	2	5
GO:0051534	negative regulation of NFAT protein import into nucleus	3.04E-03	2	5
GO:0048705	skeletal system morphogenesis	3.46E-03	10	203
GO:0000413	protein peptidyl-prolyl isomerization	3.67E-03	4	36
GO:0032387	negative regulation of intracellular transport	4.44E-03	7	115
GO:0070169	positive regulation of biomineral tissue development	4.47E-03	4	38
GO:0044806	G-quadruplex DNA unwinding	4.50E-03	2	6
GO:0070874	negative regulation of glycogen metabolic process	4.50E-03	2	6
GO:0086073	bundle of His cell-Purkinje myocyte adhesion involved in cell communication	4.50E-03	2	6
GO:1904672	regulation of somatic stem cell population maintenance	4.50E-03	2	6
GO:0042308	negative regulation of protein import into nucleus	4.51E-03	5	61
GO:1904590	negative regulation of protein import	4.51E-03	5	61
GO:0090317	negative regulation of intracellular protein transport	4.52E-03	6	87
GO:0006509	membrane protein ectodomain proteolysis	4.92E-03	4	39
GO:0042992	negative regulation of transcription factor import into nucleus	4.92E-03	4	39
GO:0030500	regulation of bone mineralization	5.54E-03	5	64
GO:0086042	cardiac muscle cell-cardiac muscle cell adhesion	6.23E-03	2	7
GO:0042326	negative regulation of phosphorylation	7.01E-03	15	412
GO:0051348	negative regulation of transferase activity	7.41E-03	13	337
GO:1901028	regulation of mitochondrial outer membrane permeabilization involved in apoptotic signaling pathway	7.57E-03	4	44
GO:0046823	negative regulation of nucleocytoplasmic transport	8.07E-03	5	70
GO:0001933	negative regulation of protein phosphorylation	8.19E-03	14	380
GO:2000465	regulation of glycogen (starch) synthase activity	8.21E-03	2	8
GO:0046683	response to organophosphorus	8.23E-03	7	129
GO:0046856	phosphatidylinositol dephosphorylation	8.52E-03	3	24
GO:0042306	regulation of protein import into nucleus	8.75E-03	8	163
GO:1904950	negative regulation of establishment of protein localization	9.02E-03	9	198
GO:0070167	regulation of biomineral tissue development	9.07E-03	5	72
GO:0046839	phospholipid dephosphorylation	9.55E-03	3	25
GO:0090559	regulation of membrane permeability	9.60E-03	5	73
GO:1904589	regulation of protein import	9.71E-03	8	166
Group7
GOBPID	Term	Pvalue	Count	Size
GO:0051452	intracellular pH reduction	8.92E-04	5	47
GO:0045851	pH reduction	9.83E-04	5	48
GO:0007088	regulation of mitotic nuclear division	2.13E-03	8	143
GO:0032847	regulation of cellular pH reduction	2.47E-03	2	5
GO:0045624	positive regulation of T-helper cell differentiation	3.24E-03	3	19
GO:0045839	negative regulation of mitotic nuclear division	3.39E-03	4	39
GO:0015727	lactate transport	3.66E-03	2	6
GO:0021869	forebrain ventricular zone progenitor cell division	3.66E-03	2	6
GO:0035873	lactate transmembrane transport	3.66E-03	2	6
GO:0030071	regulation of mitotic metaphase/anaphase transition	4.83E-03	4	43
GO:0030833	regulation of actin filament polymerization	4.92E-03	7	130
GO:0033688	regulation of osteoblast proliferation	4.97E-03	3	22
GO:0050957	equilibrioception	5.08E-03	2	7
GO:0051783	regulation of nuclear division	5.10E-03	8	165
GO:0045840	positive regulation of mitotic nuclear division	5.25E-03	4	44
GO:1902099	regulation of metaphase/anaphase transition of cell cycle	5.25E-03	4	44
GO:0000075	cell cycle checkpoint	5.46E-03	9	203
GO:0007091	metaphase/anaphase transition of mitotic cell cycle	5.69E-03	4	45
GO:0010965	regulation of mitotic sister chromatid separation	5.69E-03	4	45
GO:0044784	metaphase/anaphase transition of cell cycle	6.16E-03	4	46
GO:1905818	regulation of chromosome separation	6.16E-03	4	46
GO:0051306	mitotic sister chromatid separation	6.65E-03	4	47
GO:0014051	gamma-aminobutyric acid secretion	6.70E-03	2	8
GO:0033689	negative regulation of osteoblast proliferation	6.70E-03	2	8
GO:0045630	positive regulation of T-helper 2 cell differentiation	6.70E-03	2	8
GO:0033687	osteoblast proliferation	7.17E-03	3	25
GO:0043372	positive regulation of CD4-positive, alpha-beta T cell differentiation	7.17E-03	3	25
GO:0007067	mitotic nuclear division	7.23E-03	14	416
GO:0051784	negative regulation of nuclear division	7.70E-03	4	49
GO:0014066	regulation of phosphatidylinositol 3-kinase signaling	7.88E-03	7	142
GO:0030041	actin filament polymerization	7.88E-03	7	142
GO:0007094	mitotic spindle assembly checkpoint	8.01E-03	3	26
GO:0033047	regulation of mitotic sister chromatid segregation	8.27E-03	4	50
GO:0006644	phospholipid metabolic process	8.47E-03	14	424
GO:0061299	retina vasculature morphogenesis in camera-type eye	8.52E-03	2	9
GO:0046487	glyoxylate metabolic process	8.91E-03	3	27
GO:0071173	spindle assembly checkpoint	8.91E-03	3	27
GO:0008064	regulation of actin polymerization or depolymerization	9.45E-03	7	147
GO:0030832	regulation of actin filament length	9.79E-03	7	148
GO:0071174	mitotic spindle checkpoint	9.86E-03	3	28
Group8
GOBPID	Term	Pvalue	Count	Size
GO:0051298	centrosome duplication	2.04E-03	5	58
GO:0006884	cell volume homeostasis	2.14E-03	3	17
GO:0046513	ceramide biosynthetic process	3.05E-03	4	39
GO:0000070	mitotic sister chromatid segregation	3.09E-03	7	123
GO:0060710	chorio-allantoic fusion	3.46E-03	2	6
GO:0008380	RNA splicing	4.75E-03	13	365
GO:0072089	stem cell proliferation	5.65E-03	6	104
GO:0019751	polyol metabolic process	5.92E-03	6	105
GO:0051297	centrosome organization	5.92E-03	6	105
GO:0002011	morphogenesis of an epithelial sheet	6.01E-03	4	47
GO:0006397	mRNA processing	6.24E-03	14	421
GO:0035608	protein deglutamylation	6.33E-03	2	8
GO:0007098	centrosome cycle	6.56E-03	5	76
GO:0030206	chondroitin sulfate biosynthetic process	6.62E-03	3	25
GO:0007264	small GTPase mediated signal transduction	7.07E-03	15	472
GO:1903510	mucopolysaccharide metabolic process	7.08E-03	6	109
GO:0006024	glycosaminoglycan biosynthetic process	7.40E-03	6	110
GO:0006023	aminoglycan biosynthetic process	7.72E-03	6	111
GO:0031023	microtubule organizing center organization	7.72E-03	6	111
GO:0047484	regulation of response to osmotic stress	8.05E-03	2	9
GO:1904896	ESCRT complex disassembly	8.05E-03	2	9
GO:1904903	ESCRT III complex disassembly	8.05E-03	2	9
GO:0021846	cell proliferation in forebrain	8.23E-03	3	27
GO:0050918	positive chemotaxis	8.59E-03	4	52
Group9
GOBPID	Term	Pvalue	Count	Size
GO:0035637	multicellular organismal signaling	1.77E-05	12	189
GO:0001508	action potential	1.10E-04	9	131
GO:0042391	regulation of membrane potential	2.72E-04	15	368
GO:0086002	cardiac muscle cell action potential involved in contraction	5.36E-04	5	47
GO:0086010	membrane depolarization during action potential	5.92E-04	5	48
GO:0061337	cardiac conduction	7.18E-04	8	135
GO:0019439	aromatic compound catabolic process	7.76E-04	15	407
GO:0086003	cardiac muscle cell contraction	1.30E-03	5	57
GO:0046700	heterocycle catabolic process	1.59E-03	14	393
GO:1901361	organic cyclic compound catabolic process	1.65E-03	15	439
GO:0044270	cellular nitrogen compound catabolic process	1.71E-03	14	396
GO:0086014	atrial cardiac muscle cell action potential	2.01E-03	3	18
GO:0086026	atrial cardiac muscle cell to AV node cell signaling	2.01E-03	3	18
GO:0086066	atrial cardiac muscle cell to AV node cell communication	2.01E-03	3	18
GO:0014075	response to amine	2.05E-03	4	38
GO:0086001	cardiac muscle cell action potential	2.19E-03	5	64
GO:0000972	transcription-dependent tethering of RNA polymerase II gene DNA at nuclear periphery	2.94E-03	2	6
GO:0060075	regulation of resting membrane potential	2.94E-03	2	6
GO:0090435	protein localization to nuclear envelope	4.07E-03	2	7
GO:1903748	negative regulation of establishment of protein localization to mitochondrion	4.07E-03	2	7
GO:0086064	cell communication by electrical coupling involved in cardiac conduction	4.13E-03	3	23
GO:0034655	nucleobase-containing compound catabolic process	4.70E-03	12	351
GO:0003356	regulation of cilium beat frequency	5.38E-03	2	8
GO:0075713	establishment of integrated proviral latency	5.38E-03	2	8
GO:0000184	nuclear-transcribed mRNA catabolic process, nonsense-mediated decay	6.42E-03	6	116
GO:0086065	cell communication involved in cardiac conduction	6.43E-03	4	52
GO:0001975	response to amphetamine	6.54E-03	3	27
GO:0010644	cell communication by electrical coupling	6.54E-03	3	27
GO:0006401	RNA catabolic process	6.77E-03	9	235
GO:0003352	regulation of cilium movement	6.85E-03	2	9
GO:0019043	establishment of viral latency	6.85E-03	2	9
GO:0060048	cardiac muscle contraction	7.54E-03	6	120
GO:0060306	regulation of membrane repolarization	8.00E-03	3	29
GO:0086019	cell-cell signaling involved in cardiac conduction	8.00E-03	3	29
GO:0006614	SRP-dependent cotranslational protein targeting to membrane	9.81E-03	5	91
Group10
GOBPID	Term	Pvalue	Count	Size
GO:0038180	nerve growth factor signaling pathway	1.70E-04	3	8
GO:0072393	microtubule anchoring at microtubule organizing center	1.70E-04	3	8
GO:0034453	microtubule anchoring	1.56E-03	3	16
GO:0016199	axon midline choice point recognition	2.12E-03	2	5
GO:0043405	regulation of MAP kinase activity	2.78E-03	12	317
GO:0021869	forebrain ventricular zone progenitor cell division	3.15E-03	2	6
GO:0034454	microtubule anchoring at centrosome	3.15E-03	2	6
GO:0034770	histone H4-K20 methylation	3.15E-03	2	6
GO:0051126	negative regulation of actin nucleation	3.15E-03	2	6
GO:0090596	sensory organ morphogenesis	3.32E-03	10	242
GO:0055021	regulation of cardiac muscle tissue growth	4.01E-03	4	44
GO:0060045	positive regulation of cardiac muscle cell proliferation	4.01E-03	3	22
GO:0001823	mesonephros development	4.09E-03	6	102
GO:0001839	neural plate morphogenesis	4.37E-03	2	7
GO:0016198	axon choice point recognition	4.37E-03	2	7
GO:0035385	Roundabout signaling pathway	4.37E-03	2	7
GO:2000807	regulation of synaptic vesicle clustering	4.37E-03	2	7
GO:0021873	forebrain neuroblast division	5.77E-03	2	8
GO:0021891	olfactory bulb interneuron development	5.77E-03	2	8
GO:0097091	synaptic vesicle clustering	5.77E-03	2	8
GO:0060420	regulation of heart growth	5.90E-03	4	49
GO:0050435	beta-amyloid metabolic process	6.49E-03	3	26
GO:0045995	regulation of embryonic development	6.72E-03	6	113
GO:0048732	gland development	7.20E-03	13	403
GO:0021846	cell proliferation in forebrain	7.22E-03	3	27
GO:0033598	mammary gland epithelial cell proliferation	7.22E-03	3	27
GO:0070527	platelet aggregation	7.29E-03	4	52
GO:0007160	cell-matrix adhesion	7.69E-03	8	191
GO:0055023	positive regulation of cardiac muscle tissue growth	8.00E-03	3	28
GO:0022612	gland morphogenesis	8.25E-03	6	118
GO:0046879	hormone secretion	8.43E-03	10	277
GO:0046883	regulation of hormone secretion	8.94E-03	9	237
GO:0060021	palate development	9.01E-03	5	86
GO:0001840	neural plate development	9.09E-03	2	10
GO:0032525	somite rostral/caudal axis specification	9.09E-03	2	10
GO:0046929	negative regulation of neurotransmitter secretion	9.09E-03	2	10
GO:0007602	phototransduction	9.44E-03	4	56
GO:0097711	ciliary basal body docking	9.45E-03	5	87
GO:0097421	liver regeneration	9.70E-03	3	30
GO:0001654	eye development	9.91E-03	11	328
GO:0043010	camera-type eye development	9.94E-03	10	284
Group11
GOBPID	Term	Pvalue	Count	Size
GO:0070940	dephosphorylation of RNA polymerase II C-terminal domain	1.70E-03	2	5
GO:0044839	cell cycle G2/M phase transition	3.12E-03	9	225
GO:0000270	peptidoglycan metabolic process	3.51E-03	2	7
GO:0009253	peptidoglycan catabolic process	3.51E-03	2	7
GO:0048318	axial mesoderm development	3.51E-03	2	7
GO:0007099	centriole replication	4.25E-03	3	25
GO:0006987	activation of signaling protein activity involved in unfolded protein response	4.64E-03	2	8
GO:0032069	regulation of nuclease activity	4.75E-03	3	26
GO:0098534	centriole assembly	5.30E-03	3	27
GO:0035999	tetrahydrofolate interconversion	5.91E-03	2	9
GO:0007179	transforming growth factor beta receptor signaling pathway	6.24E-03	7	164
GO:0031128	developmental induction	6.49E-03	3	29
GO:0010810	regulation of cell-substrate adhesion	7.79E-03	7	171
GO:0001952	regulation of cell-matrix adhesion	7.86E-03	5	93
GO:0000086	G2/M transition of mitotic cell cycle	8.18E-03	8	216
GO:0070911	global genome nucleotide-excision repair	8.56E-03	3	32
GO:0000050	urea cycle	8.87E-03	2	11
GO:0051593	response to folic acid	8.87E-03	2	11
GO:0070341	fat cell proliferation	8.87E-03	2	11
GO:0070344	regulation of fat cell proliferation	8.87E-03	2	11
GO:0006730	one-carbon metabolic process	9.32E-03	3	33
Group12
GOBPID	Term	Pvalue	Count	Size
GO:0035927	RNA import into mitochondrion	1.49E-03	2	5
GO:2000809	positive regulation of synaptic vesicle clustering	1.49E-03	2	5
GO:2000311	regulation of AMPA receptor activity	1.57E-03	3	19
GO:0072553	terminal button organization	2.22E-03	2	6
GO:2000191	regulation of fatty acid transport	2.76E-03	3	23
GO:1902473	regulation of protein localization to synapse	3.08E-03	2	7
GO:1902474	positive regulation of protein localization to synapse	3.08E-03	2	7
GO:2000807	regulation of synaptic vesicle clustering	3.08E-03	2	7
GO:0007008	outer mitochondrial membrane organization	4.07E-03	2	8
GO:0014745	negative regulation of muscle adaptation	4.07E-03	2	8
GO:0097091	synaptic vesicle clustering	4.07E-03	2	8
GO:0097104	postsynaptic membrane assembly	4.07E-03	2	8
GO:0097105	presynaptic membrane assembly	4.07E-03	2	8
GO:0097119	postsynaptic density protein 95 clustering	5.19E-03	2	9
GO:1904861	excitatory synapse assembly	5.19E-03	2	9
GO:0097090	presynaptic membrane organization	6.44E-03	2	10
GO:0021772	olfactory bulb development	7.13E-03	3	32
GO:0021988	olfactory lobe development	7.77E-03	3	33
GO:0098815	modulation of excitatory postsynaptic potential	7.77E-03	3	33
GO:1900449	regulation of glutamate receptor signaling pathway	7.77E-03	3	33
GO:0099601	regulation of neurotransmitter receptor activity	8.45E-03	3	34
GO:0003376	sphingosine-1-phosphate signaling pathway	9.29E-03	2	12
GO:0045086	positive regulation of interleukin-2 biosynthetic process	9.29E-03	2	12
GO:0090520	sphingolipid mediated signaling pathway	9.29E-03	2	12
GO:0099068	postsynapse assembly	9.29E-03	2	12
GO:0034765	regulation of ion transmembrane transport	9.98E-03	11	393
Group13
GOBPID	Term	Pvalue	Count	Size
GO:0050909	sensory perception of taste	8.39E-04	5	58
GO:0031133	regulation of axon diameter	1.57E-03	2	5
GO:0090230	regulation of centromere complex assembly	1.57E-03	2	5
GO:0060065	uterus development	1.97E-03	3	20
GO:0090003	regulation of establishment of protein localization to plasma membrane	2.31E-03	4	44
GO:0061038	uterus morphogenesis	2.33E-03	2	6
GO:0043161	proteasome-mediated ubiquitin-dependent protein catabolic process	2.40E-03	12	363
GO:0009648	photoperiodism	2.97E-03	3	23
GO:0022602	ovulation cycle process	3.71E-03	5	81
GO:1903975	regulation of glial cell migration	4.28E-03	2	8
GO:0010498	proteasomal protein catabolic process	4.36E-03	12	391
GO:0098739	import across plasma membrane	5.25E-03	3	28
GO:0010917	negative regulation of mitochondrial membrane potential	5.46E-03	2	9
GO:0090004	positive regulation of establishment of protein localization to plasma membrane	5.80E-03	3	29
GO:0016322	neuron remodeling	6.77E-03	2	10
GO:0032386	regulation of intracellular transport	7.20E-03	13	470
GO:0098659	inorganic cation import into cell	7.66E-03	3	32
GO:0099587	inorganic ion import into cell	7.66E-03	3	32
GO:0045837	negative regulation of membrane potential	8.21E-03	2	11
GO:0051775	response to redox state	8.21E-03	2	11
GO:0098719	sodium ion import across plasma membrane	8.21E-03	2	11
GO:1990118	sodium ion import into cell	8.21E-03	2	11
GO:0001973	adenosine receptor signaling pathway	9.77E-03	2	12
GO:0002093	auditory receptor cell morphogenesis	9.77E-03	2	12
GO:0097369	sodium ion import	9.77E-03	2	12
GO:1903076	regulation of protein localization to plasma membrane	9.90E-03	4	66
Group14
GOBPID	Term	Pvalue	Count	Size
GO:0001911	negative regulation of leukocyte mediated cytotoxicity	4.54E-04	3	12
GO:0007320	insemination	5.85E-04	3	13
GO:0002707	negative regulation of lymphocyte mediated immunity	7.88E-04	4	32
GO:0031342	negative regulation of cell killing	9.13E-04	3	15
GO:0072643	interferon-gamma secretion	1.11E-03	3	16
GO:0001915	negative regulation of T cell mediated cytotoxicity	1.68E-03	2	5
GO:0007620	copulation	2.18E-03	3	20
GO:0002704	negative regulation of leukocyte mediated immunity	2.42E-03	4	43
GO:0097048	dendritic cell apoptotic process	2.50E-03	2	6
GO:2000668	regulation of dendritic cell apoptotic process	2.50E-03	2	6
GO:0002291	T cell activation via T cell receptor contact with antigen bound to MHC molecule on antigen presenting cell	3.47E-03	2	7
GO:0014062	regulation of serotonin secretion	3.47E-03	2	7
GO:1902715	positive regulation of interferon-gamma secretion	3.47E-03	2	7
GO:2001179	regulation of interleukin-10 secretion	3.47E-03	2	7
GO:2001182	regulation of interleukin-12 secretion	3.47E-03	2	7
GO:0042594	response to starvation	4.33E-03	7	154
GO:0072608	interleukin-10 secretion	4.59E-03	2	8
GO:2001198	regulation of dendritic cell differentiation	4.59E-03	2	8
GO:0060048	cardiac muscle contraction	5.12E-03	6	120
GO:0030260	entry into host cell	5.55E-03	6	122
GO:0044409	entry into host	5.55E-03	6	122
GO:0051806	entry into cell of other organism involved in symbiotic interaction	5.55E-03	6	122
GO:0051828	entry into other organism involved in symbiotic interaction	5.55E-03	6	122
GO:0010459	negative regulation of heart rate	5.85E-03	2	9
GO:0045953	negative regulation of natural killer cell mediated cytotoxicity	5.85E-03	2	9
GO:0072610	interleukin-12 secretion	5.85E-03	2	9
GO:1902713	regulation of interferon-gamma secretion	5.85E-03	2	9
GO:0090075	relaxation of muscle	6.40E-03	3	29
GO:0007229	integrin-mediated signaling pathway	6.42E-03	5	89
GO:0002716	negative regulation of natural killer cell mediated immunity	7.25E-03	2	10
GO:0005984	disaccharide metabolic process	7.25E-03	2	10
GO:0021924	cell proliferation in external granule layer	7.25E-03	2	10
GO:0021930	cerebellar granule cell precursor proliferation	7.25E-03	2	10
GO:0035878	nail development	7.25E-03	2	10
GO:0046051	UTP metabolic process	7.25E-03	2	10
GO:0001820	serotonin secretion	8.79E-03	2	11
GO:0021534	cell proliferation in hindbrain	8.79E-03	2	11
GO:0031581	hemidesmosome assembly	8.79E-03	2	11
GO:0060315	negative regulation of ryanodine-sensitive calcium-release channel activity	8.79E-03	2	11
GO:0070423	nucleotide-binding oligomerization domain containing signaling pathway	9.20E-03	3	33
GO:0035872	nucleotide-binding domain, leucine rich repeat containing receptor signaling pathway	9.99E-03	3	34
Group15
GOBPID	Term	Pvalue	Count	Size
GO:0032823	regulation of natural killer cell differentiation	5.09E-04	3	12
GO:0040018	positive regulation of multicellular organism growth	9.12E-04	4	32
GO:0006022	aminoglycan metabolic process	1.70E-03	8	161
GO:0060491	regulation of cell projection assembly	2.18E-03	7	131
GO:0090066	regulation of anatomical structure size	2.31E-03	14	427
GO:0019226	transmission of nerve impulse	2.38E-03	5	68
GO:0001779	natural killer cell differentiation	2.43E-03	3	20
GO:0032402	melanosome transport	2.43E-03	3	20
GO:0032401	establishment of melanosome localization	2.81E-03	3	21
GO:0051904	pigment granule transport	2.81E-03	3	21
GO:0035264	multicellular organism growth	2.93E-03	7	138
GO:0021544	subpallium development	3.22E-03	3	22
GO:0051905	establishment of pigment granule localization	3.22E-03	3	22
GO:0032400	melanosome localization	3.67E-03	3	23
GO:0003321	positive regulation of blood pressure by epinephrine-norepinephrine	3.75E-03	2	7
GO:0006701	progesterone biosynthetic process	3.75E-03	2	7
GO:0032825	positive regulation of natural killer cell differentiation	3.75E-03	2	7
GO:0034427	nuclear-transcribed mRNA catabolic process, exonucleolytic, 3'-5'	3.75E-03	2	7
GO:0046847	filopodium assembly	3.85E-03	4	47
GO:0034629	cellular protein complex localization	4.15E-03	3	24
GO:0051875	pigment granule localization	4.15E-03	3	24
GO:0019062	virion attachment to host cell	4.96E-03	2	8
GO:0044650	adhesion of symbiont to host cell	4.96E-03	2	8
GO:0030203	glycosaminoglycan metabolic process	5.73E-03	7	156
GO:0032814	regulation of natural killer cell activation	5.82E-03	3	27
GO:0001993	regulation of systemic arterial blood pressure by norepinephrine-epinephrine	6.31E-03	2	9
GO:0021877	forebrain neuron fate commitment	6.31E-03	2	9
GO:0044264	cellular polysaccharide metabolic process	7.19E-03	5	88
GO:0007016	cytoskeletal anchoring at plasma membrane	7.82E-03	2	10
GO:0007191	adenylate cyclase-activating dopamine receptor signaling pathway	7.82E-03	2	10
GO:0044406	adhesion of symbiont to host	7.82E-03	2	10
GO:0044708	single-organism behavior	7.93E-03	12	392
GO:0032535	regulation of cellular component size	8.89E-03	10	302
Group16
GOBPID	Term	Pvalue	Count	Size
GO:0046513	ceramide biosynthetic process	1.90E-03	4	39
GO:0006672	ceramide metabolic process	2.05E-03	5	66
GO:0002063	chondrocyte development	3.62E-03	3	23
GO:0072010	glomerular epithelium development	3.62E-03	3	23
GO:0031937	positive regulation of chromatin silencing	4.91E-03	2	8
GO:0045924	regulation of female receptivity	4.91E-03	2	8
GO:0060180	female mating behavior	4.91E-03	2	8
GO:0090154	positive regulation of sphingolipid biosynthetic process	4.91E-03	2	8
GO:2000304	positive regulation of ceramide biosynthetic process	4.91E-03	2	8
GO:0051260	protein homooligomerization	5.16E-03	10	280
GO:0006857	oligopeptide transport	6.26E-03	2	9
GO:0003407	neural retina development	7.55E-03	4	57
GO:0006665	sphingolipid metabolic process	7.61E-03	6	126
GO:0010831	positive regulation of myotube differentiation	7.74E-03	3	30
GO:0010454	negative regulation of cell fate commitment	7.75E-03	2	10
GO:0032836	glomerular basement membrane development	7.75E-03	2	10
GO:0033605	positive regulation of catecholamine secretion	9.39E-03	2	11
GO:0035020	regulation of Rac protein signal transduction	9.39E-03	2	11
GO:0048703	embryonic viscerocranium morphogenesis	9.39E-03	2	11
Group17
GOBPID	Term	Pvalue	Count	Size
GO:0000338	protein deneddylation	2.24E-04	3	10
GO:0070208	protein heterotrimerization	4.03E-04	3	12
GO:0003351	epithelial cilium movement	1.41E-03	3	18
GO:2000104	negative regulation of DNA-dependent DNA replication	1.41E-03	3	18
GO:0019060	intracellular transport of viral protein in host cell	1.55E-03	2	5
GO:0030581	symbiont intracellular protein transport in host	1.55E-03	2	5
GO:0051708	intracellular protein transport in other organism involved in symbiotic interaction	1.55E-03	2	5
GO:0010721	negative regulation of cell development	1.63E-03	10	257
GO:0090314	positive regulation of protein targeting to membrane	1.66E-03	3	19
GO:0003176	aortic valve development	2.31E-03	2	6
GO:0003180	aortic valve morphogenesis	2.31E-03	2	6
GO:0048478	replication fork protection	2.31E-03	2	6
GO:0071907	determination of digestive tract left/right asymmetry	2.31E-03	2	6
GO:0007067	mitotic nuclear division	2.49E-03	13	416
GO:0051694	pointed-end actin filament capping	3.21E-03	2	7
GO:0060287	epithelial cilium movement involved in determination of left/right asymmetry	3.21E-03	2	7
GO:0072661	protein targeting to plasma membrane	3.32E-03	3	24
GO:0090313	regulation of protein targeting to membrane	3.32E-03	3	24
GO:0051291	protein heterooligomerization	3.57E-03	6	116
GO:1903580	positive regulation of ATP metabolic process	3.74E-03	3	25
GO:0005980	glycogen catabolic process	4.19E-03	3	26
GO:2000171	negative regulation of dendrite development	4.19E-03	3	26
GO:0051896	regulation of protein kinase B signaling	4.21E-03	6	120
GO:0009251	glucan catabolic process	4.66E-03	3	27
GO:0044247	cellular polysaccharide catabolic process	4.66E-03	3	27
GO:0051017	actin filament bundle assembly	5.14E-03	6	125
GO:0061572	actin filament bundle organization	5.14E-03	6	125
GO:0045920	negative regulation of exocytosis	5.18E-03	3	28
GO:0046719	regulation by virus of viral protein levels in host cell	5.41E-03	2	9
GO:0071712	ER-associated misfolded protein catabolic process	5.41E-03	2	9
GO:0001947	heart looping	5.46E-03	4	56
GO:0000272	polysaccharide catabolic process	5.72E-03	3	29
GO:0090305	nucleic acid phosphodiester bond hydrolysis	5.93E-03	9	260
GO:0003183	mitral valve morphogenesis	6.70E-03	2	10
GO:0003264	regulation of cardioblast proliferation	6.70E-03	2	10
GO:0045955	negative regulation of calcium ion-dependent exocytosis	6.70E-03	2	10
GO:0045665	negative regulation of neuron differentiation	7.13E-03	7	176
GO:0061371	determination of heart left/right asymmetry	7.39E-03	4	61
GO:0045747	positive regulation of Notch signaling pathway	7.55E-03	3	32
GO:0003143	embryonic heart tube morphogenesis	7.83E-03	4	62
GO:0050768	negative regulation of neurogenesis	7.96E-03	8	225
GO:0003174	mitral valve development	8.13E-03	2	11
GO:0048711	positive regulation of astrocyte differentiation	8.13E-03	2	11
GO:0061000	negative regulation of dendritic spine development	8.13E-03	2	11
GO:0090051	negative regulation of cell migration involved in sprouting angiogenesis	8.13E-03	2	11
GO:1900076	regulation of cellular response to insulin stimulus	8.28E-03	4	63
GO:0046777	protein autophosphorylation	8.37E-03	8	227
GO:0008156	negative regulation of DNA replication	8.95E-03	3	34
GO:0072017	distal tubule development	9.67E-03	2	12
GO:0043491	protein kinase B signaling	9.71E-03	6	143
Group18
GOBPID	Term	Pvalue	Count	Size
GO:0090022	regulation of neutrophil chemotaxis	5.16E-04	4	30
GO:1902622	regulation of neutrophil migration	7.48E-04	4	33
GO:0002688	regulation of leukocyte chemotaxis	1.56E-03	6	99
GO:0060676	ureteric bud formation	2.29E-03	2	6
GO:0071622	regulation of granulocyte chemotaxis	2.63E-03	4	46
GO:0030510	regulation of BMP signaling pathway	3.36E-03	5	80
GO:0090023	positive regulation of neutrophil chemotaxis	4.12E-03	3	26
GO:0060394	negative regulation of pathway-restricted SMAD protein phosphorylation	5.35E-03	2	9
GO:0072172	mesonephric tubule formation	5.35E-03	2	9
GO:0071624	positive regulation of granulocyte chemotaxis	5.64E-03	3	29
GO:1902624	positive regulation of neutrophil migration	5.64E-03	3	29
GO:0048484	enteric nervous system development	8.05E-03	2	11
Group19
GOBPID	Term	Pvalue	Count	Size
GO:1901990	regulation of mitotic cell cycle phase transition	9.15E-04	11	303
GO:1901987	regulation of cell cycle phase transition	1.49E-03	11	322
GO:0045787	positive regulation of cell cycle	1.57E-03	11	324
GO:0044772	mitotic cell cycle phase transition	1.60E-03	14	480
GO:1901991	negative regulation of mitotic cell cycle phase transition	1.83E-03	8	190
GO:0032201	telomere maintenance via semi-conservative replication	1.99E-03	2	6
GO:0070257	positive regulation of mucus secretion	1.99E-03	2	6
GO:1901988	negative regulation of cell cycle phase transition	2.36E-03	8	198
GO:0006297	nucleotide-excision repair, DNA gap filling	2.37E-03	3	23
GO:0000083	regulation of transcription involved in G1/S transition of mitotic cell cycle	2.68E-03	3	24
GO:0010948	negative regulation of cell cycle process	3.46E-03	9	258
GO:0007346	regulation of mitotic cell cycle	4.32E-03	13	479
GO:0006977	DNA damage response, signal transduction by p53 class mediator resulting in cell cycle arrest	4.46E-03	4	57
GO:0016311	dephosphorylation	4.62E-03	11	373
GO:0070255	regulation of mucus secretion	4.67E-03	2	9
GO:0072431	signal transduction involved in mitotic G1 DNA damage checkpoint	4.75E-03	4	58
GO:1902400	intracellular signal transduction involved in G1 DNA damage checkpoint	4.75E-03	4	58
GO:0072413	signal transduction involved in mitotic cell cycle checkpoint	5.05E-03	4	59
GO:1902402	signal transduction involved in mitotic DNA damage checkpoint	5.05E-03	4	59
GO:1902403	signal transduction involved in mitotic DNA integrity checkpoint	5.05E-03	4	59
GO:0072401	signal transduction involved in DNA integrity checkpoint	5.69E-03	4	61
GO:0072422	signal transduction involved in DNA damage checkpoint	5.69E-03	4	61
GO:0044774	mitotic DNA integrity checkpoint	5.94E-03	5	98
GO:0072395	signal transduction involved in cell cycle checkpoint	6.03E-03	4	62
GO:0007093	mitotic cell cycle checkpoint	6.39E-03	6	141
GO:0032769	negative regulation of monooxygenase activity	7.03E-03	2	11
GO:0043374	CD8-positive, alpha-beta T cell differentiation	7.03E-03	2	11
GO:0070254	mucus secretion	7.03E-03	2	11
GO:0010824	regulation of centrosome duplication	7.28E-03	3	34
GO:0071156	regulation of cell cycle arrest	7.30E-03	5	103
GO:0031571	mitotic G1 DNA damage checkpoint	7.51E-03	4	66
GO:0044819	mitotic G1/S transition checkpoint	7.51E-03	4	66
GO:0071453	cellular response to oxygen levels	7.59E-03	7	192
GO:0044783	G1 DNA damage checkpoint	7.91E-03	4	67
GO:0031570	DNA integrity checkpoint	8.03E-03	6	148
GO:0016264	gap junction assembly	8.37E-03	2	12
GO:0070262	peptidyl-serine dephosphorylation	8.37E-03	2	12
GO:0090220	chromosome localization to nuclear envelope involved in homologous chromosome segregation	8.37E-03	2	12
GO:0046676	negative regulation of insulin secretion	8.54E-03	3	36
GO:0010389	regulation of G2/M transition of mitotic cell cycle	8.88E-03	5	108
GO:0006296	nucleotide-excision repair, DNA incision, 5'-to lesion	9.21E-03	3	37
GO:0043627	response to estrogen	9.68E-03	4	71
GO:0034397	telomere localization	9.81E-03	2	13
GO:0043248	proteasome assembly	9.81E-03	2	13
GO:0033683	nucleotide-excision repair, DNA incision	9.92E-03	3	38
Group20
GOBPID	Term	Pvalue	Count	Size
GO:0071318	cellular response to ATP	4.17E-04	3	13
GO:0051339	regulation of lyase activity	6.62E-04	6	90
GO:0090500	endocardial cushion to mesenchymal transition	1.34E-03	2	5
GO:0009150	purine ribonucleotide metabolic process	2.25E-03	14	498
GO:0035588	G-protein coupled purinergic receptor signaling pathway	2.37E-03	3	23
GO:0031442	positive regulation of mRNA 3'-end processing	3.66E-03	2	8
GO:0031279	regulation of cyclase activity	3.95E-03	5	89
GO:0060312	regulation of blood vessel remodeling	4.67E-03	2	9
GO:0060363	cranial suture morphogenesis	4.67E-03	2	9
GO:0051349	positive regulation of lyase activity	5.05E-03	4	59
GO:0061512	protein localization to cilium	5.11E-03	3	30
GO:0022904	respiratory electron transport chain	5.21E-03	5	95
GO:0033198	response to ATP	5.61E-03	3	31
GO:0035587	purinergic receptor signaling pathway	5.61E-03	3	31
GO:0022900	electron transport chain	5.69E-03	5	97
GO:0014074	response to purine-containing compound	6.61E-03	6	142
GO:0009187	cyclic nucleotide metabolic process	7.38E-03	7	191
GO:0001973	adenosine receptor signaling pathway	8.37E-03	2	12
GO:0006089	lactate metabolic process	8.37E-03	2	12
GO:0035358	regulation of peroxisome proliferator activated receptor signaling pathway	8.37E-03	2	12
GO:0009190	cyclic nucleotide biosynthetic process	9.10E-03	6	152
GO:0052652	cyclic purine nucleotide metabolic process	9.10E-03	6	152
GO:0003188	heart valve formation	9.81E-03	2	13
Group21
GOBPID	Term	Pvalue	Count	Size
GO:1903010	regulation of bone development	4.13E-05	4	18
GO:0030502	negative regulation of bone mineralization	6.96E-04	3	16
GO:0030278	regulation of ossification	8.67E-04	8	177
GO:0030279	negative regulation of ossification	9.85E-04	5	68
GO:0010288	response to lead ion	9.98E-04	3	18
GO:0070168	negative regulation of biomineral tissue development	9.98E-04	3	18
GO:0010040	response to iron(II) ion	1.22E-03	2	5
GO:0086045	membrane depolarization during AV node cell action potential	1.22E-03	2	5
GO:1900086	positive regulation of peptidyl-tyrosine autophosphorylation	1.22E-03	2	5
GO:0086029	Purkinje myocyte to ventricular cardiac muscle cell signaling	1.82E-03	2	6
GO:0086068	Purkinje myocyte to ventricular cardiac muscle cell communication	1.82E-03	2	6
GO:1900084	regulation of peptidyl-tyrosine autophosphorylation	1.82E-03	2	6
GO:0042182	ketone catabolic process	2.53E-03	2	7
GO:0071679	commissural neuron axon guidance	2.53E-03	2	7
GO:0086028	bundle of His cell to Purkinje myocyte signaling	2.53E-03	2	7
GO:0086043	bundle of His cell action potential	2.53E-03	2	7
GO:0031954	positive regulation of protein autophosphorylation	2.66E-03	3	25
GO:0060348	bone development	3.17E-03	7	171
GO:0021562	vestibulocochlear nerve development	3.35E-03	2	8
GO:1901033	positive regulation of response to reactive oxygen species	3.35E-03	2	8
GO:1903011	negative regulation of bone development	3.35E-03	2	8
GO:1904714	regulation of chaperone-mediated autophagy	3.35E-03	2	8
GO:0007568	aging	3.53E-03	9	271
GO:0042364	water-soluble vitamin biosynthetic process	4.27E-03	2	9
GO:0014870	response to muscle inactivity	5.30E-03	2	10
GO:0014877	response to muscle inactivity involved in regulation of muscle adaptation	5.30E-03	2	10
GO:0014894	response to denervation involved in regulation of muscle adaptation	5.30E-03	2	10
GO:0086016	AV node cell action potential	5.30E-03	2	10
GO:0086027	AV node cell to bundle of His cell signaling	5.30E-03	2	10
GO:0010039	response to iron ion	5.41E-03	3	32
GO:0030500	regulation of bone mineralization	5.75E-03	4	64
GO:0030330	DNA damage response, signal transduction by p53 class mediator	5.80E-03	5	102
GO:0010172	embryonic body morphogenesis	6.43E-03	2	11
GO:0045760	positive regulation of action potential	6.43E-03	2	11
GO:0060033	anatomical structure regression	6.43E-03	2	11
GO:0061684	chaperone-mediated autophagy	6.43E-03	2	11
GO:0086067	AV node cell to bundle of His cell communication	6.43E-03	2	11
GO:0045667	regulation of osteoblast differentiation	6.55E-03	5	105
GO:0001501	skeletal system development	6.65E-03	12	469
GO:0000288	nuclear-transcribed mRNA catabolic process, deadenylation-dependent decay	7.49E-03	4	69
GO:1901998	toxin transport	7.54E-03	3	36
GO:0009109	coenzyme catabolic process	7.66E-03	2	12
GO:0021675	nerve development	7.87E-03	4	70
GO:0070167	regulation of biomineral tissue development	8.68E-03	4	72
GO:0031952	regulation of protein autophosphorylation	8.76E-03	3	38
GO:0014854	response to inactivity	8.99E-03	2	13
GO:0001708	cell fate specification	9.11E-03	4	73
GO:0045668	negative regulation of osteoblast differentiation	9.41E-03	3	39
GO:0021536	diencephalon development	9.55E-03	4	74
GO:0042770	signal transduction in response to DNA damage	9.87E-03	5	116
Group22
GOBPID	Term	Pvalue	Count	Size
GO:0045901	positive regulation of translational elongation	1.28E-03	2	5
GO:0071440	regulation of histone H3-K14 acetylation	1.28E-03	2	5
GO:0044154	histone H3-K14 acetylation	2.65E-03	2	7
GO:2000109	regulation of macrophage apoptotic process	2.65E-03	2	7
GO:2000617	positive regulation of histone H3-K9 acetylation	2.65E-03	2	7
GO:1901655	cellular response to ketone	2.65E-03	5	83
GO:0071888	macrophage apoptotic process	3.50E-03	2	8
GO:0006265	DNA topological change	4.47E-03	2	9
GO:2000615	regulation of histone H3-K9 acetylation	4.47E-03	2	9
GO:0002088	lens development in camera-type eye	5.89E-03	4	63
GO:0035745	T-helper 2 cell cytokine production	6.73E-03	2	11
GO:0043970	histone H3-K9 acetylation	6.73E-03	2	11
GO:0048703	embryonic viscerocranium morphogenesis	6.73E-03	2	11
GO:1904036	negative regulation of epithelial cell apoptotic process	6.84E-03	3	34
GO:0010035	response to inorganic substance	8.21E-03	12	471
GO:0010038	response to metal ion	9.25E-03	9	308
GO:0006122	mitochondrial electron transport, ubiquinol to cytochrome c	9.40E-03	2	13
GO:0035743	CD4-positive, alpha-beta T cell cytokine production	9.40E-03	2	13
GO:1901722	regulation of cell proliferation involved in kidney development	9.40E-03	2	13
GO:0051592	response to calcium ion	9.74E-03	5	113
Group23
GOBPID	Term	Pvalue	Count	Size
GO:0001936	regulation of endothelial cell proliferation	7.85E-04	6	94
GO:0001935	endothelial cell proliferation	1.77E-03	6	110
GO:0032210	regulation of telomere maintenance via telomerase	1.80E-03	4	45
GO:1904356	regulation of telomere maintenance via telomere lengthening	2.47E-03	4	49
GO:0003373	dynamin family protein polymerization involved in membrane fission	2.71E-03	2	7
GO:0003374	dynamin family protein polymerization involved in mitochondrial fission	2.71E-03	2	7
GO:0048312	intracellular distribution of mitochondria	2.71E-03	2	7
GO:0070316	regulation of G0 to G1 transition	2.71E-03	2	7
GO:1901185	negative regulation of ERBB signaling pathway	3.07E-03	4	52
GO:0032205	negative regulation of telomere maintenance	3.28E-03	3	26
GO:0006975	DNA damage induced protein phosphorylation	3.58E-03	2	8
GO:0010635	regulation of mitochondrial fusion	3.58E-03	2	8
GO:0097193	intrinsic apoptotic signaling pathway	4.02E-03	9	267
GO:0007004	telomere maintenance via telomerase	4.57E-03	4	58
GO:0016559	peroxisome fission	4.57E-03	2	9
GO:0045023	G0 to G1 transition	4.57E-03	2	9
GO:0060056	mammary gland involution	4.57E-03	2	9
GO:0001937	negative regulation of endothelial cell proliferation	4.95E-03	3	30
GO:0006278	RNA-dependent DNA biosynthetic process	5.16E-03	4	60
GO:0014870	response to muscle inactivity	5.67E-03	2	10
GO:0014877	response to muscle inactivity involved in regulation of muscle adaptation	5.67E-03	2	10
GO:0014894	response to denervation involved in regulation of muscle adaptation	5.67E-03	2	10
GO:0032755	positive regulation of interleukin-6 production	6.13E-03	4	63
GO:0007435	salivary gland morphogenesis	6.49E-03	3	33
GO:0032964	collagen biosynthetic process	6.49E-03	3	33
GO:0032204	regulation of telomere maintenance	6.85E-03	4	65
GO:0000185	activation of MAPKKK activity	6.87E-03	2	11
GO:0090148	membrane fission	6.87E-03	2	11
GO:0090399	replicative senescence	6.87E-03	2	11
GO:0098719	sodium ion import across plasma membrane	6.87E-03	2	11
GO:1904816	positive regulation of protein localization to chromosome, telomeric region	6.87E-03	2	11
GO:1990118	sodium ion import into cell	6.87E-03	2	11
GO:0006654	phosphatidic acid biosynthetic process	7.06E-03	3	34
GO:0046473	phosphatidic acid metabolic process	7.06E-03	3	34
GO:0010833	telomere maintenance via telomere lengthening	7.22E-03	4	66
GO:0009132	nucleoside diphosphate metabolic process	7.26E-03	5	104
GO:0048311	mitochondrion distribution	8.19E-03	2	12
GO:0048712	negative regulation of astrocyte differentiation	8.19E-03	2	12
GO:0097369	sodium ion import	8.19E-03	2	12
GO:1901070	guanosine-containing compound biosynthetic process	8.19E-03	2	12
GO:0007431	salivary gland development	8.94E-03	3	37
GO:0050680	negative regulation of epithelial cell proliferation	9.14E-03	5	110
GO:0014854	response to inactivity	9.60E-03	2	13
GO:0032211	negative regulation of telomere maintenance via telomerase	9.60E-03	2	13
GO:1904814	regulation of protein localization to chromosome, telomeric region	9.60E-03	2	13
GO:0051053	negative regulation of DNA metabolic process	9.84E-03	5	112
Group24
GOBPID	Term	Pvalue	Count	Size
GO:0032660	regulation of interleukin-17 production	1.53E-03	3	21
GO:0032608	interferon-beta production	1.65E-03	4	46
GO:0032620	interleukin-17 production	2.28E-03	3	24
GO:0030854	positive regulation of granulocyte differentiation	2.47E-03	2	7
GO:2000252	negative regulation of feeding behavior	2.47E-03	2	7
GO:0032627	interleukin-23 production	3.27E-03	2	8
GO:0032667	regulation of interleukin-23 production	3.27E-03	2	8
GO:0021932	hindbrain radial glia guided cell migration	4.17E-03	2	9
GO:0006363	termination of RNA polymerase I transcription	4.35E-03	3	30
GO:0006362	transcription elongation from RNA polymerase I promoter	4.78E-03	3	31
GO:0032700	negative regulation of interleukin-17 production	5.18E-03	2	10
GO:0006361	transcription initiation from RNA polymerase I promoter	5.71E-03	3	33
GO:0043374	CD8-positive, alpha-beta T cell differentiation	6.29E-03	2	11
GO:0045089	positive regulation of innate immune response	7.44E-03	9	308
GO:0022010	central nervous system myelination	7.49E-03	2	12
GO:0032291	axon ensheathment in central nervous system	7.49E-03	2	12
GO:0032481	positive regulation of type I interferon production	7.56E-03	4	70
GO:0032479	regulation of type I interferon production	8.45E-03	5	113
GO:0032606	type I interferon production	8.76E-03	5	114
GO:0021535	cell migration in hindbrain	8.79E-03	2	13
GO:0048521	negative regulation of behavior	8.79E-03	2	13
Group25
GOBPID	Term	Pvalue	Count	Size
GO:0008064	regulation of actin polymerization or depolymerization	8.82E-04	7	147
GO:0030832	regulation of actin filament length	9.17E-04	7	148
GO:0045666	positive regulation of neuron differentiation	1.12E-03	10	297
GO:0010720	positive regulation of cell development	1.58E-03	12	422
GO:0008154	actin polymerization or depolymerization	1.91E-03	7	168
GO:0060449	bud elongation involved in lung branching	2.19E-03	2	7
GO:0030833	regulation of actin filament polymerization	2.41E-03	6	130
GO:1900087	positive regulation of G1/S transition of mitotic cell cycle	2.71E-03	3	27
GO:0003139	secondary heart field specification	2.90E-03	2	8
GO:0010092	specification of animal organ identity	3.33E-03	3	29
GO:0045601	regulation of endothelial cell differentiation	3.67E-03	3	30
GO:0030041	actin filament polymerization	3.73E-03	6	142
GO:0003401	axis elongation	4.03E-03	3	31
GO:1902808	positive regulation of cell cycle G1/S phase transition	4.03E-03	3	31
GO:0003128	heart field specification	4.60E-03	2	10
GO:0035878	nail development	4.60E-03	2	10
GO:0022407	regulation of cell-cell adhesion	4.70E-03	10	362
GO:0003156	regulation of animal organ formation	4.82E-03	3	33
GO:0050769	positive regulation of neurogenesis	4.97E-03	10	365
GO:0033077	T cell differentiation in thymus	5.24E-03	4	67
GO:0007015	actin filament organization	6.55E-03	9	321
GO:0040037	negative regulation of fibroblast growth factor receptor signaling pathway	6.65E-03	2	12
GO:0071435	potassium ion export	6.65E-03	2	12
GO:0032271	regulation of protein polymerization	7.04E-03	6	162
GO:0007041	lysosomal transport	8.16E-03	4	76
GO:2000107	negative regulation of leukocyte apoptotic process	9.48E-03	3	42
Group26
GOBPID	Term	Pvalue	Count	Size
GO:0044057	regulation of system process	1.25E-04	15	475
GO:0022029	telencephalon cell migration	2.15E-04	5	53
GO:0021885	forebrain cell migration	2.79E-04	5	56
GO:0007586	digestion	2.85E-04	8	162
GO:0021795	cerebral cortex cell migration	7.58E-04	4	40
GO:0019218	regulation of steroid metabolic process	1.01E-03	5	74
GO:0021895	cerebral cortex neuron differentiation	1.26E-03	3	21
GO:0021782	glial cell development	1.29E-03	5	78
GO:1903522	regulation of blood circulation	1.88E-03	9	267
GO:0050810	regulation of steroid biosynthetic process	1.90E-03	4	51
GO:0006367	transcription initiation from RNA polymerase II promoter	2.10E-03	7	172
GO:0045987	positive regulation of smooth muscle contraction	2.12E-03	3	25
GO:0060352	cell adhesion molecule production	2.16E-03	2	7
GO:0050880	regulation of blood vessel size	2.33E-03	6	130
GO:0006940	regulation of smooth muscle contraction	2.34E-03	4	54
GO:0035150	regulation of tube size	2.42E-03	6	131
GO:0008202	steroid metabolic process	2.71E-03	9	282
GO:0021537	telencephalon development	2.82E-03	8	231
GO:0019229	regulation of vasoconstriction	2.86E-03	4	57
GO:0030638	polyketide metabolic process	2.87E-03	2	8
GO:0044597	daunorubicin metabolic process	2.87E-03	2	8
GO:0044598	doxorubicin metabolic process	2.87E-03	2	8
GO:0070471	uterine smooth muscle contraction	2.87E-03	2	8
GO:0006939	smooth muscle contraction	2.93E-03	5	94
GO:0008209	androgen metabolic process	2.95E-03	3	28
GO:0021799	cerebral cortex radially oriented cell migration	3.27E-03	3	29
GO:0001569	branching involved in blood vessel morphogenesis	3.61E-03	3	30
GO:0006370	7-methylguanosine mRNA capping	3.61E-03	3	30
GO:0048167	regulation of synaptic plasticity	3.62E-03	6	142
GO:0061371	determination of heart left/right asymmetry	3.66E-03	4	61
GO:0002016	regulation of blood volume by renin-angiotensin	3.66E-03	2	9
GO:0002118	aggressive behavior	3.66E-03	2	9
GO:0030647	aminoglycoside antibiotic metabolic process	3.66E-03	2	9
GO:0009880	embryonic pattern specification	3.88E-03	4	62
GO:0006937	regulation of muscle contraction	4.01E-03	6	145
GO:0009301	snRNA transcription	4.11E-03	4	63
GO:0042795	snRNA transcription from RNA polymerase II promoter	4.11E-03	4	63
GO:0021772	olfactory bulb development	4.34E-03	3	32
GO:0032930	positive regulation of superoxide anion generation	4.54E-03	2	10
GO:0042756	drinking behavior	4.54E-03	2	10
GO:0045059	positive thymic T cell selection	4.54E-03	2	10
GO:0090257	regulation of muscle system process	4.59E-03	7	198
GO:0007368	determination of left/right symmetry	4.71E-03	5	105
GO:0021987	cerebral cortex development	4.71E-03	5	105
GO:0003018	vascular process in circulatory system	4.73E-03	6	150
GO:0002042	cell migration involved in sprouting angiogenesis	4.74E-03	3	33
GO:0014003	oligodendrocyte development	4.74E-03	3	33
GO:0021988	olfactory lobe development	4.74E-03	3	33
GO:0003013	circulatory system process	4.87E-03	12	488
GO:0002040	sprouting angiogenesis	5.12E-03	4	67
Group27
GOBPID	Term	Pvalue	Count	Size
GO:0007129	synapsis	3.66E-04	4	32
GO:0007130	synaptonemal complex assembly	5.05E-04	3	15
GO:0045132	meiotic chromosome segregation	6.18E-04	5	64
GO:0007131	reciprocal meiotic recombination	6.45E-04	4	37
GO:0035825	reciprocal DNA recombination	6.45E-04	4	37
GO:0070193	synaptonemal complex organization	7.43E-04	3	17
GO:0045143	homologous chromosome segregation	1.25E-03	4	44
GO:0007126	meiotic nuclear division	1.44E-03	7	155
GO:1903046	meiotic cell cycle process	2.05E-03	7	165
GO:0070192	chromosome organization involved in meiotic cell cycle	2.17E-03	4	51
GO:0007127	meiosis I	2.22E-03	5	85
GO:0075522	IRES-dependent viral translational initiation	2.33E-03	2	7
GO:0006310	DNA recombination	3.10E-03	8	226
GO:0006281	DNA repair	4.26E-03	12	462
GO:0019081	viral translation	4.89E-03	2	10
GO:0098813	nuclear chromosome segregation	5.55E-03	8	249
GO:0002192	IRES-dependent translational initiation	5.93E-03	2	11
GO:0051321	meiotic cell cycle	6.24E-03	7	202
GO:0007140	male meiosis	7.25E-03	3	37
GO:0072332	intrinsic apoptotic signaling pathway by p53 class mediator	9.49E-03	4	77
GO:0002190	cap-independent translational initiation	9.61E-03	2	14
GO:0042771	intrinsic apoptotic signaling pathway in response to DNA damage by p53 class mediator	9.65E-03	3	41
Group28
GOBPID	Term	Pvalue	Count	Size
GO:2000467	positive regulation of glycogen (starch) synthase activity	9.93E-04	2	5
GO:0043576	regulation of respiratory gaseous exchange	1.35E-03	3	22
GO:0003360	brainstem development	2.06E-03	2	7
GO:0032377	regulation of intracellular lipid transport	2.06E-03	2	7
GO:0032380	regulation of intracellular sterol transport	2.06E-03	2	7
GO:0032383	regulation of intracellular cholesterol transport	2.06E-03	2	7
GO:0048588	developmental cell growth	2.21E-03	7	178
GO:0001525	angiogenesis	2.39E-03	11	398
GO:1990138	neuron projection extension	2.48E-03	6	135
GO:2000465	regulation of glycogen (starch) synthase activity	2.72E-03	2	8
GO:0061549	sympathetic ganglion development	3.48E-03	2	9
GO:0060560	developmental growth involved in morphogenesis	4.10E-03	7	199
GO:0060538	skeletal muscle organ development	4.31E-03	6	151
GO:0032885	regulation of polysaccharide biosynthetic process	4.41E-03	3	33
GO:0032881	regulation of polysaccharide metabolic process	5.65E-03	3	36
GO:0045346	regulation of MHC class II biosynthetic process	6.25E-03	2	12
GO:0007517	muscle organ development	6.87E-03	9	334
GO:0043255	regulation of carbohydrate biosynthetic process	7.30E-03	4	76
GO:0002087	regulation of respiratory gaseous exchange by neurological system process	7.34E-03	2	13
GO:0045342	MHC class II biosynthetic process	7.34E-03	2	13
GO:0061548	ganglion development	7.34E-03	2	13
GO:0048562	embryonic organ morphogenesis	7.45E-03	8	279
GO:0007050	cell cycle arrest	7.90E-03	7	225
GO:0003214	cardiac left ventricle morphogenesis	8.51E-03	2	14
GO:0014048	regulation of glutamate secretion	8.51E-03	2	14
GO:0048568	embryonic organ development	9.07E-03	10	412
GO:0048514	blood vessel morphogenesis	9.24E-03	11	478
GO:0044065	regulation of respiratory system process	9.76E-03	2	15
GO:0045725	positive regulation of glycogen biosynthetic process	9.76E-03	2	15
GO:0006401	RNA catabolic process	9.90E-03	7	235
Group29
GOBPID	Term	Pvalue	Count	Size
GO:0051045	negative regulation of membrane protein ectodomain proteolysis	1.75E-03	2	7
GO:0035567	non-canonical Wnt signaling pathway	2.36E-03	6	145
GO:0001672	regulation of chromatin assembly or disassembly	2.97E-03	2	9
GO:0031987	locomotion involved in locomotory behavior	2.97E-03	2	9
GO:0016572	histone phosphorylation	3.83E-03	3	34
GO:0007223	Wnt signaling pathway, calcium modulating pathway	4.16E-03	3	35
GO:0010810	regulation of cell-substrate adhesion	5.31E-03	6	171
GO:0006596	polyamine biosynthetic process	5.34E-03	2	12
GO:0031589	cell-substrate adhesion	6.04E-03	8	292
GO:0033540	fatty acid beta-oxidation using acyl-CoA oxidase	6.28E-03	2	13
GO:0036109	alpha-linolenic acid metabolic process	6.28E-03	2	13
GO:0043161	proteasome-mediated ubiquitin-dependent protein catabolic process	6.93E-03	9	363
GO:0042176	regulation of protein catabolic process	7.05E-03	9	364
GO:0006595	polyamine metabolic process	8.35E-03	2	15
GO:0048010	vascular endothelial growth factor receptor signaling pathway	9.92E-03	4	90
Group30
GOBPID	Term	Pvalue	Count	Size
GO:2000243	positive regulation of reproductive process	1.06E-03	4	46
GO:0003148	outflow tract septum morphogenesis	1.09E-03	3	21
GO:0031017	exocrine pancreas development	1.40E-03	2	6
GO:0050711	negative regulation of interleukin-1 secretion	2.59E-03	2	8
GO:0055008	cardiac muscle tissue morphogenesis	2.86E-03	4	60
GO:0060411	cardiac septum morphogenesis	3.04E-03	4	61
GO:0060363	cranial suture morphogenesis	3.31E-03	2	9
GO:0045581	negative regulation of T cell differentiation	4.10E-03	3	33
GO:0042482	positive regulation of odontogenesis	4.11E-03	2	10
GO:0003208	cardiac ventricle morphogenesis	4.73E-03	4	69
GO:0045580	regulation of T cell differentiation	4.97E-03	5	112
GO:2000194	regulation of female gonad development	4.99E-03	2	11
GO:2000319	regulation of T-helper 17 cell differentiation	4.99E-03	2	11
GO:0060415	muscle tissue morphogenesis	5.24E-03	4	71
GO:0003206	cardiac chamber morphogenesis	5.55E-03	5	115
GO:0055025	positive regulation of cardiac muscle tissue development	6.58E-03	3	39
GO:0048644	muscle organ morphogenesis	6.67E-03	4	76
GO:0007498	mesoderm development	6.87E-03	5	121
GO:0007183	SMAD protein complex assembly	6.98E-03	2	13
GO:0010248	establishment or maintenance of transmembrane electrochemical gradient	6.98E-03	2	13
GO:0045821	positive regulation of glycolytic process	6.98E-03	2	13
GO:0051446	positive regulation of meiotic cell cycle	6.98E-03	2	13
GO:2000316	regulation of T-helper 17 type immune response	6.98E-03	2	13
GO:0045620	negative regulation of lymphocyte differentiation	7.56E-03	3	41
GO:0045599	negative regulation of fat cell differentiation	8.08E-03	3	42
GO:0034616	response to laminar fluid shear stress	8.09E-03	2	14
GO:0051194	positive regulation of cofactor metabolic process	8.09E-03	2	14
GO:0051197	positive regulation of coenzyme metabolic process	8.09E-03	2	14
GO:1902106	negative regulation of leukocyte differentiation	8.32E-03	4	81
GO:0055010	ventricular cardiac muscle tissue morphogenesis	9.78E-03	3	45
Group31
GOBPID	Term	Pvalue	Count	Size
GO:0009191	ribonucleoside diphosphate catabolic process	1.22E-03	2	6
GO:0009134	nucleoside diphosphate catabolic process	1.70E-03	2	7
GO:0018105	peptidyl-serine phosphorylation	3.48E-03	8	270
GO:0018209	peptidyl-serine modification	4.61E-03	8	283
GO:0000209	protein polyubiquitination	4.71E-03	8	284
GO:0030049	muscle filament sliding	5.43E-03	3	39
GO:0033275	actin-myosin filament sliding	5.43E-03	3	39
GO:0006665	sphingolipid metabolic process	6.10E-03	5	126
GO:0009312	oligosaccharide biosynthetic process	9.23E-03	2	16
GO:0021542	dentate gyrus development	9.23E-03	2	16
GO:1903203	regulation of oxidative stress-induced neuron death	9.23E-03	2	16
GO:2000811	negative regulation of anoikis	9.23E-03	2	16
GO:0046426	negative regulation of JAK-STAT cascade	9.68E-03	3	48
GO:1904893	negative regulation of STAT cascade	9.68E-03	3	48
Group32
GOBPID	Term	Pvalue	Count	Size
GO:0032800	receptor biosynthetic process	6.26E-05	4	24
GO:0090646	mitochondrial tRNA processing	1.18E-04	3	11
GO:0000963	mitochondrial RNA processing	2.56E-04	3	14
GO:0060644	mammary gland epithelial cell differentiation	4.68E-04	3	17
GO:0051051	negative regulation of transport	6.21E-04	12	431
GO:0030488	tRNA methylation	6.58E-04	3	19
GO:0010869	regulation of receptor biosynthetic process	7.69E-04	3	20
GO:0042994	cytoplasmic sequestering of transcription factor	7.69E-04	3	20
GO:0038027	apolipoprotein A-I-mediated signaling pathway	8.21E-04	2	5
GO:0032507	maintenance of protein location in cell	9.39E-04	5	82
GO:0010871	negative regulation of receptor biosynthetic process	1.22E-03	2	6
GO:0050748	negative regulation of lipoprotein metabolic process	1.22E-03	2	6
GO:0045185	maintenance of protein location	1.43E-03	5	90
GO:0043267	negative regulation of potassium ion transport	1.50E-03	3	25
GO:0006790	sulfur compound metabolic process	1.59E-03	10	354
GO:0000959	mitochondrial RNA metabolic process	1.69E-03	3	26
GO:0030166	proteoglycan biosynthetic process	1.96E-03	4	58
GO:0051651	maintenance of location in cell	2.08E-03	5	98
GO:0014842	regulation of skeletal muscle satellite cell proliferation	2.26E-03	2	8
GO:0070900	mitochondrial tRNA modification	2.26E-03	2	8
GO:1900864	mitochondrial RNA modification	2.26E-03	2	8
GO:0043112	receptor metabolic process	2.36E-03	6	147
GO:0008033	tRNA processing	2.37E-03	5	101
GO:0014841	skeletal muscle satellite cell proliferation	2.89E-03	2	9
GO:0014857	regulation of skeletal muscle cell proliferation	2.89E-03	2	9
GO:0045714	regulation of low-density lipoprotein particle receptor biosynthetic process	2.89E-03	2	9
GO:0043502	regulation of muscle adaptation	2.98E-03	4	65
GO:0009101	glycoprotein biosynthetic process	3.09E-03	9	325
GO:0061180	mammary gland epithelium development	3.15E-03	4	66
GO:0042092	type 2 immune response	3.38E-03	3	33
GO:0014856	skeletal muscle cell proliferation	3.59E-03	2	10
GO:0045713	low-density lipoprotein particle receptor biosynthetic process	3.59E-03	2	10
GO:0060484	lung-associated mesenchyme development	3.59E-03	2	10
GO:2000786	positive regulation of autophagosome assembly	3.59E-03	2	10
GO:0030225	macrophage differentiation	4.00E-03	3	35
GO:0051235	maintenance of location	4.24E-03	8	279
GO:0060428	lung epithelium development	5.05E-03	3	38
GO:0045078	positive regulation of interferon-gamma biosynthetic process	5.20E-03	2	12
GO:0045351	type I interferon biosynthetic process	5.20E-03	2	12
GO:0070525	tRNA threonylcarbamoyladenosine metabolic process	5.20E-03	2	12
GO:0042992	negative regulation of transcription factor import into nucleus	5.43E-03	3	39
GO:0010745	negative regulation of macrophage derived foam cell differentiation	6.11E-03	2	13
GO:0014854	response to inactivity	6.11E-03	2	13
GO:0036010	protein localization to endosome	6.11E-03	2	13
GO:0002437	inflammatory response to antigenic stimulus	6.25E-03	3	41
GO:0003254	regulation of membrane depolarization	6.25E-03	3	41
GO:0051220	cytoplasmic sequestering of protein	6.25E-03	3	41
GO:0043500	muscle adaptation	6.27E-03	4	80
GO:0006029	proteoglycan metabolic process	6.55E-03	4	81
GO:0032799	low-density lipoprotein receptor particle metabolic process	7.08E-03	2	14
Group33
GOBPID	Term	Pvalue	Count	Size
GO:0009067	aspartate family amino acid biosynthetic process	7.85E-04	3	21
GO:0030952	establishment or maintenance of cytoskeleton polarity	1.12E-03	2	6
GO:0071692	protein localization to extracellular region	1.12E-03	2	6
GO:0071694	maintenance of protein location in extracellular region	1.12E-03	2	6
GO:2001234	negative regulation of apoptotic signaling pathway	1.68E-03	7	195
GO:0090101	negative regulation of transmembrane receptor protein serine/threonine kinase signaling pathway	1.79E-03	5	99
GO:0035581	sequestering of extracellular ligand from receptor	2.07E-03	2	8
GO:0071265	L-methionine biosynthetic process	2.07E-03	2	8
GO:2000381	negative regulation of mesoderm development	2.07E-03	2	8
GO:0001569	branching involved in blood vessel morphogenesis	2.26E-03	3	30
GO:0032926	negative regulation of activin receptor signaling pathway	2.65E-03	2	9
GO:0040019	positive regulation of embryonic development	2.73E-03	3	32
GO:0007179	transforming growth factor beta receptor signaling pathway	3.26E-03	6	164
GO:0090288	negative regulation of cellular response to growth factor stimulus	4.28E-03	5	121
GO:2001233	regulation of apoptotic signaling pathway	4.28E-03	9	357
GO:0009086	methionine biosynthetic process	4.77E-03	2	12
GO:0060742	epithelial cell differentiation involved in prostate gland development	4.77E-03	2	12
GO:0007178	transmembrane receptor protein serine/threonine kinase signaling pathway	5.42E-03	8	304
GO:0071481	cellular response to X-ray	5.61E-03	2	13
GO:1903204	negative regulation of oxidative stress-induced neuron death	5.61E-03	2	13
GO:0048145	regulation of fibroblast proliferation	5.87E-03	4	82
GO:0090199	regulation of release of cytochrome c from mitochondria	5.93E-03	3	42
GO:0048144	fibroblast proliferation	6.13E-03	4	83
GO:1900115	extracellular regulation of signal transduction	6.51E-03	2	14
GO:1900116	extracellular negative regulation of signal transduction	6.51E-03	2	14
GO:0030514	negative regulation of BMP signaling pathway	6.75E-03	3	44
GO:0010560	positive regulation of glycoprotein biosynthetic process	7.46E-03	2	15
GO:0051149	positive regulation of muscle cell differentiation	7.52E-03	4	88
GO:0000097	sulfur amino acid biosynthetic process	8.48E-03	2	16
GO:0034643	establishment of mitochondrion localization, microtubule-mediated	8.48E-03	2	16
GO:0047497	mitochondrion transport along microtubule	8.48E-03	2	16
GO:0090201	negative regulation of release of cytochrome c from mitochondria	8.48E-03	2	16
GO:1903203	regulation of oxidative stress-induced neuron death	8.48E-03	2	16
GO:2000380	regulation of mesoderm development	8.48E-03	2	16
GO:0043409	negative regulation of MAPK cascade	9.09E-03	5	145
GO:0035635	entry of bacterium into host cell	9.56E-03	2	17
GO:0036475	neuron death in response to oxidative stress	9.56E-03	2	17
GO:0051654	establishment of mitochondrion localization	9.56E-03	2	17
GO:1903020	positive regulation of glycoprotein metabolic process	9.56E-03	2	17
GO:0036092	phosphatidylinositol-3-phosphate biosynthetic process	9.62E-03	3	50
Group34
GOBPID	Term	Pvalue	Count	Size
GO:0008298	intracellular mRNA localization	1.26E-04	3	12
GO:1902808	positive regulation of cell cycle G1/S phase transition	1.33E-04	4	31
GO:1900087	positive regulation of G1/S transition of mitotic cell cycle	1.52E-03	3	27
GO:1901989	positive regulation of cell cycle phase transition	2.03E-03	4	63
GO:0016188	synaptic vesicle maturation	2.50E-03	2	9
GO:0090266	regulation of mitotic cell cycle spindle assembly checkpoint	4.50E-03	2	12
GO:1903504	regulation of mitotic spindle checkpoint	4.50E-03	2	12
GO:1902991	regulation of amyloid precursor protein catabolic process	5.29E-03	2	13
GO:2000765	regulation of cytoplasmic translation	5.29E-03	2	13
GO:0006120	mitochondrial electron transport, NADH to ubiquinone	6.61E-03	3	45
GO:0007213	G-protein coupled acetylcholine receptor signaling pathway	7.04E-03	2	15
GO:0090231	regulation of spindle checkpoint	7.04E-03	2	15
GO:1902806	regulation of cell cycle G1/S phase transition	7.80E-03	5	144
GO:0006119	oxidative phosphorylation	9.15E-03	4	96
Group35
GOBPID	Term	Pvalue	Count	Size
GO:0060395	SMAD protein signal transduction	1.68E-03	4	56
GO:0001824	blastocyst development	1.91E-03	4	58
GO:0007265	Ras protein signal transduction	2.15E-03	9	310
GO:0035372	protein localization to microtubule	2.23E-03	2	8
GO:0071333	cellular response to glucose stimulus	3.08E-03	5	108
GO:0071331	cellular response to hexose stimulus	3.46E-03	5	111
GO:0001833	inner cell mass cell proliferation	3.54E-03	2	10
GO:0006105	succinate metabolic process	3.54E-03	2	10
GO:0036500	ATF6-mediated unfolded protein response	3.54E-03	2	10
GO:0071326	cellular response to monosaccharide stimulus	3.60E-03	5	112
GO:0051898	negative regulation of protein kinase B signaling	3.60E-03	3	34
GO:0009749	response to glucose	4.15E-03	6	166
GO:1990440	positive regulation of transcription from RNA polymerase II promoter in response to endoplasmic reticulum stress	4.30E-03	2	11
GO:0071322	cellular response to carbohydrate stimulus	4.66E-03	5	119
GO:0009746	response to hexose	4.79E-03	6	171
GO:0060766	negative regulation of androgen receptor signaling pathway	5.13E-03	2	12
GO:0001678	cellular glucose homeostasis	5.17E-03	5	122
GO:0045445	myoblast differentiation	5.35E-03	4	77
GO:0034284	response to monosaccharide	5.50E-03	6	176
GO:0002367	cytokine production involved in immune response	5.60E-03	4	78
GO:0038092	nodal signaling pathway	6.02E-03	2	13
GO:0014743	regulation of muscle hypertrophy	6.13E-03	3	41
GO:0045599	negative regulation of fat cell differentiation	6.56E-03	3	42
GO:0001829	trophectodermal cell differentiation	6.98E-03	2	14
GO:0048291	isotype switching to IgG isotypes	6.98E-03	2	14
GO:0048701	embryonic cranial skeleton morphogenesis	7.95E-03	3	45
GO:0002347	response to tumor cell	8.01E-03	2	15
GO:0006044	N-acetylglucosamine metabolic process	8.01E-03	2	15
GO:0045661	regulation of myoblast differentiation	8.45E-03	3	46
GO:2000677	regulation of transcription regulatory region DNA binding	8.45E-03	3	46
GO:0009743	response to carbohydrate	8.93E-03	6	195
GO:0001832	blastocyst growth	9.10E-03	2	16
GO:0010862	positive regulation of pathway-restricted SMAD protein phosphorylation	9.50E-03	3	48
GO:0048546	digestive tract morphogenesis	9.50E-03	3	48
Group36
GOBPID	Term	Pvalue	Count	Size
GO:1903052	positive regulation of proteolysis involved in cellular protein catabolic process	2.52E-06	10	170
GO:0051439	regulation of ubiquitin-protein ligase activity involved in mitotic cell cycle	2.87E-06	7	71
GO:0051443	positive regulation of ubiquitin-protein transferase activity	3.15E-06	8	102
GO:1903320	regulation of protein modification by small protein conjugation or removal	4.10E-06	12	267
GO:0051437	positive regulation of ubiquitin-protein ligase activity involved in regulation of mitotic cell cycle transition	4.17E-06	7	75
GO:1903050	regulation of proteolysis involved in cellular protein catabolic process	4.72E-06	11	225
GO:1903364	positive regulation of cellular protein catabolic process	4.88E-06	10	183
GO:1903322	positive regulation of protein modification by small protein conjugation or removal	5.63E-06	10	186
GO:0031145	anaphase-promoting complex-dependent catabolic process	5.91E-06	7	79
GO:0000209	protein polyubiquitination	7.70E-06	12	284
GO:1904668	positive regulation of ubiquitin protein ligase activity	8.22E-06	7	83
GO:0031396	regulation of protein ubiquitination	1.06E-05	11	245
GO:1903362	regulation of cellular protein catabolic process	1.06E-05	11	245
GO:0051438	regulation of ubiquitin-protein transferase activity	1.13E-05	8	121
GO:2000060	positive regulation of protein ubiquitination involved in ubiquitin-dependent protein catabolic process	1.31E-05	7	89
GO:1904666	regulation of ubiquitin protein ligase activity	1.51E-05	7	91
GO:0031398	positive regulation of protein ubiquitination	1.99E-05	9	171
GO:0051436	negative regulation of ubiquitin-protein ligase activity involved in mitotic cell cycle	3.40E-05	6	70
GO:2000058	regulation of protein ubiquitination involved in ubiquitin-dependent protein catabolic process	3.61E-05	7	104
GO:1904667	negative regulation of ubiquitin protein ligase activity	5.43E-05	6	76
GO:0045732	positive regulation of protein catabolic process	6.29E-05	10	246
GO:0070979	protein K11-linked ubiquitination	7.33E-05	4	26
GO:0051444	negative regulation of ubiquitin-protein transferase activity	8.33E-05	6	82
GO:0043161	proteasome-mediated ubiquitin-dependent protein catabolic process	8.57E-05	12	363
GO:0031397	negative regulation of protein ubiquitination	1.49E-04	7	130
GO:0010498	proteasomal protein catabolic process	1.72E-04	12	391
GO:1903321	negative regulation of protein modification by small protein conjugation or removal	2.15E-04	7	138
GO:0061136	regulation of proteasomal protein catabolic process	2.35E-04	7	140
GO:0031331	positive regulation of cellular catabolic process	2.45E-04	11	347
GO:0045862	positive regulation of proteolysis	2.70E-04	11	351
GO:0032434	regulation of proteasomal ubiquitin-dependent protein catabolic process	2.93E-04	6	103
GO:0042787	protein ubiquitination involved in ubiquitin-dependent protein catabolic process	3.61E-04	8	198
GO:0042176	regulation of protein catabolic process	3.68E-04	11	364
GO:0032436	positive regulation of proteasomal ubiquitin-dependent protein catabolic process	4.81E-04	5	74
GO:0038061	NIK/NF-kappaB signaling	5.04E-04	6	114
GO:0009896	positive regulation of catabolic process	7.91E-04	11	399
GO:1901800	positive regulation of proteasomal protein catabolic process	1.12E-03	5	89
GO:0048537	mucosal-associated lymphoid tissue development	1.12E-03	2	6
GO:0048541	Peyer's patch development	1.12E-03	2	6
GO:0038093	Fc receptor signaling pathway	1.20E-03	7	184
GO:0018198	peptidyl-cysteine modification	1.66E-03	3	27
GO:0002478	antigen processing and presentation of exogenous peptide antigen	1.70E-03	6	144
GO:0019882	antigen processing and presentation	2.05E-03	7	202
GO:0019884	antigen processing and presentation of exogenous antigen	2.16E-03	6	151
GO:1900180	regulation of protein localization to nucleus	2.55E-03	7	210
GO:0048002	antigen processing and presentation of peptide antigen	2.63E-03	6	157
GO:0051348	negative regulation of transferase activity	2.93E-03	9	337
GO:0002433	immune response-regulating cell surface receptor signaling pathway involved in phagocytosis	3.34E-03	4	70
GO:0038096	Fc-gamma receptor signaling pathway involved in phagocytosis	3.34E-03	4	70
GO:0042590	antigen processing and presentation of exogenous peptide antigen via MHC class I	3.51E-03	4	71
Group37
GOBPID	Term	Pvalue	Count	Size
GO:0006732	coenzyme metabolic process	9.42E-04	9	299
GO:0051186	cofactor metabolic process	1.05E-03	10	367
GO:0010454	negative regulation of cell fate commitment	3.01E-03	2	10
GO:0051188	cofactor biosynthetic process	4.00E-03	6	179
GO:0006733	oxidoreduction coenzyme metabolic process	5.95E-03	5	137
GO:0031929	TOR signaling	6.94E-03	4	90
GO:0043648	dicarboxylic acid metabolic process	8.37E-03	4	95
GO:0042249	establishment of planar polarity of embryonic epithelium	8.75E-03	2	17
Group38
GOBPID	Term	Pvalue	Count	Size
GO:0000086	G2/M transition of mitotic cell cycle	2.44E-04	8	216
GO:0044839	cell cycle G2/M phase transition	3.21E-04	8	225
GO:0002639	positive regulation of immunoglobulin production	1.98E-03	3	33
GO:0030890	positive regulation of B cell proliferation	2.98E-03	3	38
GO:0045836	positive regulation of meiotic nuclear division	3.02E-03	2	11
GO:0010510	regulation of acetyl-CoA biosynthetic process from pyruvate	3.60E-03	2	12
GO:0006086	acetyl-CoA biosynthetic process from pyruvate	4.23E-03	2	13
GO:0050812	regulation of acyl-CoA biosynthetic process	4.23E-03	2	13
GO:0051446	positive regulation of meiotic cell cycle	4.23E-03	2	13
GO:0097711	ciliary basal body docking	4.35E-03	4	87
GO:0089711	L-glutamate transmembrane transport	4.92E-03	2	14
GO:0007613	memory	5.73E-03	4	94
GO:0002637	regulation of immunoglobulin production	6.12E-03	3	49
GO:0006085	acetyl-CoA biosynthetic process	8.10E-03	2	18
GO:0032703	negative regulation of interleukin-2 production	8.10E-03	2	18
GO:0035435	phosphate ion transmembrane transport	8.10E-03	2	18
GO:0030888	regulation of B cell proliferation	8.44E-03	3	55
GO:0042762	regulation of sulfur metabolic process	9.01E-03	2	19
Group39
GOBPID	Term	Pvalue	Count	Size
GO:0097242	beta-amyloid clearance	1.22E-03	2	7
GO:2001224	positive regulation of neuron migration	1.22E-03	2	7
GO:0070873	regulation of glycogen metabolic process	1.42E-03	3	29
GO:0006611	protein export from nucleus	1.57E-03	6	161
GO:0010977	negative regulation of neuron projection development	1.99E-03	5	115
GO:0051657	maintenance of organelle location	2.06E-03	2	9
GO:0051168	nuclear export	2.39E-03	6	175
GO:1902337	regulation of apoptotic process involved in morphogenesis	2.56E-03	2	10
GO:1904748	regulation of apoptotic process involved in development	2.56E-03	2	10
GO:0032881	regulation of polysaccharide metabolic process	2.68E-03	3	36
GO:0046825	regulation of protein export from nucleus	3.13E-03	3	38
GO:0046326	positive regulation of glucose import	3.37E-03	3	39
GO:0010839	negative regulation of keratinocyte proliferation	3.72E-03	2	12
GO:0031345	negative regulation of cell projection organization	4.23E-03	5	137
GO:0010828	positive regulation of glucose transport	4.45E-03	3	43
GO:0071880	adenylate cyclase-activating adrenergic receptor signaling pathway	5.08E-03	2	14
GO:0005978	glycogen biosynthetic process	5.38E-03	3	46
GO:0009250	glucan biosynthetic process	5.38E-03	3	46
GO:0035493	SNARE complex assembly	6.63E-03	2	16
GO:0070875	positive regulation of glycogen metabolic process	6.63E-03	2	16
GO:0006913	nucleocytoplasmic transport	6.75E-03	9	436
GO:0061515	myeloid cell development	7.18E-03	3	51
GO:0050769	positive regulation of neurogenesis	7.44E-03	8	365
GO:0042249	establishment of planar polarity of embryonic epithelium	7.48E-03	2	17
GO:0031123	RNA 3'-end processing	7.55E-03	4	100
GO:0051169	nuclear transport	7.56E-03	9	444
GO:0021953	central nervous system neuron differentiation	8.93E-03	5	164
GO:1903077	negative regulation of protein localization to plasma membrane	9.31E-03	2	19
Group40
GOBPID	Term	Pvalue	Count	Size
GO:0033146	regulation of intracellular estrogen receptor signaling pathway	6.04E-05	4	28
GO:0030520	intracellular estrogen receptor signaling pathway	3.33E-04	4	43
GO:0010606	positive regulation of cytoplasmic mRNA processing body assembly	5.84E-04	2	5
GO:0042572	retinol metabolic process	1.28E-03	3	28
GO:0033143	regulation of intracellular steroid hormone receptor signaling pathway	1.34E-03	4	62
GO:0010603	regulation of cytoplasmic mRNA processing body assembly	1.61E-03	2	8
GO:0033131	regulation of glucokinase activity	1.61E-03	2	8
GO:1903299	regulation of hexokinase activity	1.61E-03	2	8
GO:0034067	protein localization to Golgi apparatus	1.73E-03	3	31
GO:0002430	complement receptor mediated signaling pathway	2.06E-03	2	9
GO:0071868	cellular response to monoamine stimulus	2.08E-03	3	33
GO:0071870	cellular response to catecholamine stimulus	2.08E-03	3	33
GO:0071867	response to monoamine	2.68E-03	3	36
GO:0071869	response to catecholamine	2.68E-03	3	36
GO:0002903	negative regulation of B cell apoptotic process	3.72E-03	2	12
GO:0033147	negative regulation of intracellular estrogen receptor signaling pathway	4.38E-03	2	13
GO:1903350	response to dopamine	4.38E-03	2	13
GO:1903351	cellular response to dopamine	4.38E-03	2	13
GO:0010906	regulation of glucose metabolic process	4.82E-03	4	88
GO:0010676	positive regulation of cellular carbohydrate metabolic process	6.06E-03	3	48
GO:0033762	response to glucagon	6.06E-03	3	48
GO:0010257	NADH dehydrogenase complex assembly	6.42E-03	3	49
GO:0032981	mitochondrial respiratory chain complex I assembly	6.42E-03	3	49
GO:0097031	mitochondrial respiratory chain complex I biogenesis	6.42E-03	3	49
GO:0044320	cellular response to leptin stimulus	6.63E-03	2	16
GO:0034308	primary alcohol metabolic process	7.98E-03	3	53
GO:0000042	protein targeting to Golgi	8.37E-03	2	18
GO:0002902	regulation of B cell apoptotic process	8.37E-03	2	18
GO:0033962	cytoplasmic mRNA processing body assembly	8.37E-03	2	18
GO:0006721	terpenoid metabolic process	8.93E-03	4	105
GO:0051900	regulation of mitochondrial depolarization	9.31E-03	2	19
Group41
GOBPID	Term	Pvalue	Count	Size
GO:0048638	regulation of developmental growth	1.01E-03	8	275
GO:0031340	positive regulation of vesicle fusion	1.12E-03	2	7
GO:0040014	regulation of multicellular organism growth	1.37E-03	4	65
GO:1901136	carbohydrate derivative catabolic process	1.66E-03	6	170
GO:1901565	organonitrogen compound catabolic process	4.06E-03	8	344
GO:0007033	vacuole organization	5.02E-03	5	149
GO:0035335	peptidyl-tyrosine dephosphorylation	5.83E-03	4	97
GO:0036035	osteoclast development	6.10E-03	2	16
GO:0071636	positive regulation of transforming growth factor beta production	6.88E-03	2	17
GO:0070633	transepithelial transport	7.70E-03	2	18
GO:0071294	cellular response to zinc ion	7.70E-03	2	18
GO:0006027	glycosaminoglycan catabolic process	9.53E-03	3	59
Group42
GOBPID	Term	Pvalue	Count	Size
GO:0060452	positive regulation of cardiac muscle contraction	2.81E-03	2	11
GO:0016579	protein deubiquitination	2.99E-03	7	259
GO:0032480	negative regulation of type I interferon production	3.59E-03	3	42
GO:0070646	protein modification by small protein removal	4.08E-03	7	274
GO:0032648	regulation of interferon-beta production	4.10E-03	3	44
GO:0045989	positive regulation of striated muscle contraction	4.59E-03	2	14
GO:0032608	interferon-beta production	4.65E-03	3	46
GO:0060192	negative regulation of lipase activity	5.27E-03	2	15
GO:1902905	positive regulation of supramolecular fiber organization	6.01E-03	5	157
GO:0007368	determination of left/right symmetry	7.46E-03	4	105
GO:0001947	heart looping	8.05E-03	3	56
GO:0006309	apoptotic DNA fragmentation	8.42E-03	2	19
GO:0050995	negative regulation of lipid catabolic process	8.42E-03	2	19
GO:0007015	actin filament organization	9.45E-03	7	321
GO:0009855	determination of bilateral symmetry	9.61E-03	4	113
GO:0032479	regulation of type I interferon production	9.61E-03	4	113
GO:0006936	muscle contraction	9.76E-03	7	323
GO:0009799	specification of symmetry	9.91E-03	4	114
GO:0032606	type I interferon production	9.91E-03	4	114
Group43
GOBPID	Term	Pvalue	Count	Size
GO:0008340	determination of adult lifespan	3.13E-03	2	12
GO:0044849	estrous cycle	4.91E-03	2	15
GO:0030828	positive regulation of cGMP biosynthetic process	7.85E-03	2	19
GO:0030825	positive regulation of cGMP metabolic process	9.55E-03	2	21
GO:0051642	centrosome localization	9.55E-03	2	21
Group44
GOBPID	Term	Pvalue	Count	Size
GO:0042158	lipoprotein biosynthetic process	6.96E-04	6	149
GO:0030801	positive regulation of cyclic nucleotide metabolic process	8.92E-04	5	104
GO:0006664	glycolipid metabolic process	1.10E-03	5	109
GO:1903509	liposaccharide metabolic process	1.15E-03	5	110
GO:0006506	GPI anchor biosynthetic process	1.38E-03	3	31
GO:0006505	GPI anchor metabolic process	1.51E-03	3	32
GO:0001505	regulation of neurotransmitter levels	1.74E-03	6	178
GO:0038063	collagen-activated tyrosine kinase receptor signaling pathway	1.76E-03	2	9
GO:0007253	cytoplasmic sequestering of NF-kappaB	2.19E-03	2	10
GO:0045981	positive regulation of nucleotide metabolic process	2.32E-03	5	129
GO:1900544	positive regulation of purine nucleotide metabolic process	2.32E-03	5	129
GO:0007269	neurotransmitter secretion	2.65E-03	5	133
GO:0099643	signal release from synapse	2.65E-03	5	133
GO:0038065	collagen-activated signaling pathway	2.67E-03	2	11
GO:0002204	somatic recombination of immunoglobulin genes involved in immune response	2.89E-03	3	40
GO:0002208	somatic diversification of immunoglobulins involved in immune response	2.89E-03	3	40
GO:0045190	isotype switching	2.89E-03	3	40
GO:0043488	regulation of mRNA stability	2.92E-03	5	136
GO:0030816	positive regulation of cAMP metabolic process	3.07E-03	4	84
GO:0006497	protein lipidation	3.30E-03	5	140
GO:0014047	glutamate secretion	3.33E-03	3	42
GO:0042157	lipoprotein metabolic process	3.52E-03	6	205
GO:0016447	somatic recombination of immunoglobulin gene segments	3.56E-03	3	43
GO:0099531	presynaptic process involved in chemical synaptic transmission	3.62E-03	5	143
GO:0043487	regulation of RNA stability	3.72E-03	5	144
GO:0042345	regulation of NF-kappaB import into nucleus	3.80E-03	3	44
GO:0042348	NF-kappaB import into nucleus	3.80E-03	3	44
GO:0002381	immunoglobulin production involved in immunoglobulin mediated immune response	4.05E-03	3	45
GO:0016445	somatic diversification of immunoglobulins	4.86E-03	3	48
GO:0030804	positive regulation of cyclic nucleotide biosynthetic process	4.95E-03	4	96
GO:0016254	preassembly of GPI anchor in ER membrane	5.00E-03	2	15
GO:0030799	regulation of cyclic nucleotide metabolic process	5.51E-03	5	158
GO:0002562	somatic diversification of immune receptors via germline recombination within a single locus	6.08E-03	3	52
GO:0016444	somatic cell DNA recombination	6.08E-03	3	52
GO:0030810	positive regulation of nucleotide biosynthetic process	6.13E-03	4	102
GO:1900373	positive regulation of purine nucleotide biosynthetic process	6.13E-03	4	102
GO:0042454	ribonucleoside catabolic process	6.42E-03	2	17
GO:0009247	glycolipid biosynthetic process	6.76E-03	3	54
GO:1901136	carbohydrate derivative catabolic process	7.47E-03	5	170
GO:0006643	membrane lipid metabolic process	8.21E-03	5	174
GO:0035821	modification of morphology or physiology of other organism	8.23E-03	4	111
GO:0046717	acid secretion	8.23E-03	4	111
GO:0002200	somatic diversification of immune receptors	8.24E-03	3	58
GO:0031281	positive regulation of cyclase activity	8.63E-03	3	59
GO:0051349	positive regulation of lyase activity	8.63E-03	3	59
GO:0042994	cytoplasmic sequestering of transcription factor	8.84E-03	2	20
GO:0045830	positive regulation of isotype switching	8.84E-03	2	20
GO:0031503	protein complex localization	9.02E-03	4	114
GO:0006836	neurotransmitter transport	9.64E-03	5	181
GO:0021854	hypothalamus development	9.73E-03	2	21
Group45
GOBPID	Term	Pvalue	Count	Size
GO:0002016	regulation of blood volume by renin-angiotensin	1.61E-03	2	9
GO:0050665	hydrogen peroxide biosynthetic process	1.61E-03	2	9
GO:0071044	histone mRNA catabolic process	2.43E-03	2	11
GO:0043902	positive regulation of multi-organism process	3.73E-03	5	151
GO:0016075	rRNA catabolic process	3.97E-03	2	14
GO:0006090	pyruvate metabolic process	4.51E-03	4	98
GO:1901880	negative regulation of protein depolymerization	5.06E-03	3	51
GO:0000920	cell separation after cytokinesis	5.19E-03	2	16
GO:0010667	negative regulation of cardiac muscle cell apoptotic process	5.19E-03	2	16
GO:0051193	regulation of cofactor metabolic process	5.34E-03	3	52
GO:0051196	regulation of coenzyme metabolic process	5.34E-03	3	52
GO:0043242	negative regulation of protein complex disassembly	5.94E-03	3	54
GO:0035435	phosphate ion transmembrane transport	6.56E-03	2	18
GO:0051494	negative regulation of cytoskeleton organization	6.56E-03	4	109
GO:0051298	centrosome duplication	7.24E-03	3	58
GO:0010664	negative regulation of striated muscle cell apoptotic process	7.30E-03	2	19
GO:0060046	regulation of acrosome reaction	7.30E-03	2	19
GO:0032984	macromolecular complex disassembly	7.56E-03	6	252
GO:0046827	positive regulation of protein export from nucleus	8.08E-03	2	20
GO:1902749	regulation of cell cycle G2/M phase transition	8.15E-03	4	116
GO:0046835	carbohydrate phosphorylation	8.89E-03	2	21
GO:0070507	regulation of microtubule cytoskeleton organization	9.16E-03	4	120
GO:1901879	regulation of protein depolymerization	9.49E-03	3	64
GO:0034661	ncRNA catabolic process	9.73E-03	2	22
GO:0006096	glycolytic process	9.91E-03	3	65
GO:0006757	ATP generation from ADP	9.91E-03	3	65
Group46
GOBPID	Term	Pvalue	Count	Size
GO:0071482	cellular response to light stimulus	8.20E-04	5	104
GO:0009416	response to light stimulus	8.29E-04	8	282
GO:0051458	corticotropin secretion	1.00E-03	2	7
GO:0035933	glucocorticoid secretion	1.33E-03	2	8
GO:2000849	regulation of glucocorticoid secretion	1.33E-03	2	8
GO:0042363	fat-soluble vitamin catabolic process	1.70E-03	2	9
GO:1900746	regulation of vascular endothelial growth factor signaling pathway	2.11E-03	2	10
GO:0009111	vitamin catabolic process	2.57E-03	2	11
GO:1902547	regulation of cellular response to vascular endothelial growth factor stimulus	2.57E-03	2	11
GO:0042754	negative regulation of circadian rhythm	3.62E-03	2	13
GO:0006957	complement activation, alternative pathway	4.20E-03	2	14
GO:0035930	corticosteroid hormone secretion	4.20E-03	2	14
GO:2000846	regulation of corticosteroid hormone secretion	4.20E-03	2	14
GO:0090280	positive regulation of calcium ion import	4.89E-03	3	49
GO:0006986	response to unfolded protein	5.10E-03	5	158
GO:0021761	limbic system development	5.17E-03	4	99
GO:0071478	cellular response to radiation	5.24E-03	5	159
GO:0001946	lymphangiogenesis	5.49E-03	2	16
GO:2000831	regulation of steroid hormone secretion	5.49E-03	2	16
GO:0007567	parturition	6.19E-03	2	17
GO:0035929	steroid hormone secretion	6.93E-03	2	18
GO:0036303	lymph vessel morphogenesis	6.93E-03	2	18
GO:0009314	response to radiation	7.54E-03	8	404
GO:0060438	trachea development	7.71E-03	2	19
GO:0035966	response to topologically incorrect protein	7.79E-03	5	175
GO:0034976	response to endoplasmic reticulum stress	8.33E-03	6	250
GO:0032469	endoplasmic reticulum calcium ion homeostasis	8.53E-03	2	20
GO:0046037	GMP metabolic process	8.53E-03	2	20
GO:0021854	hypothalamus development	9.39E-03	2	21
GO:1901616	organic hydroxy compound catabolic process	9.41E-03	3	62
GO:0009411	response to UV	9.81E-03	4	119
Group47
GOBPID	Term	Pvalue	Count	Size
GO:0007006	mitochondrial membrane organization	5.52E-04	5	102
GO:0045040	protein import into mitochondrial outer membrane	6.27E-04	2	6
GO:0036462	TRAIL-activated apoptotic signaling pathway	8.75E-04	2	7
GO:0007008	outer mitochondrial membrane organization	1.16E-03	2	8
GO:0002115	store-operated calcium entry	1.85E-03	2	10
GO:0002693	positive regulation of cellular extravasation	3.17E-03	2	13
GO:0097296	activation of cysteine-type endopeptidase activity involved in apoptotic signaling pathway	3.17E-03	2	13
GO:2001237	negative regulation of extrinsic apoptotic signaling pathway	4.22E-03	4	100
GO:0090151	establishment of protein localization to mitochondrial membrane	4.23E-03	2	15
GO:2001269	positive regulation of cysteine-type endopeptidase activity involved in apoptotic signaling pathway	5.43E-03	2	17
GO:0072655	establishment of protein localization to mitochondrion	5.88E-03	5	175
GO:0070585	protein localization to mitochondrion	6.17E-03	5	177
GO:0051882	mitochondrial depolarization	9.03E-03	2	22
GO:2001267	regulation of cysteine-type endopeptidase activity involved in apoptotic signaling pathway	9.03E-03	2	22
GO:0002691	regulation of cellular extravasation	9.84E-03	2	23
GO:0006839	mitochondrial transport	9.93E-03	6	278
Group48
GOBPID	Term	Pvalue	Count	Size
GO:0051640	organelle localization	2.60E-04	11	462
GO:0051656	establishment of organelle localization	1.51E-03	9	403
GO:0001659	temperature homeostasis	1.91E-03	3	37
GO:0006767	water-soluble vitamin metabolic process	2.21E-03	4	82
GO:0009437	carnitine metabolic process	3.29E-03	2	13
GO:0007213	G-protein coupled acetylcholine receptor signaling pathway	4.39E-03	2	15
GO:1904355	positive regulation of telomere capping	5.00E-03	2	16
GO:0006577	amino-acid betaine metabolic process	5.64E-03	2	17
GO:0071242	cellular response to ammonium ion	5.92E-03	3	55
GO:0070988	demethylation	6.23E-03	3	56
GO:0006337	nucleosome disassembly	6.32E-03	2	18
GO:0031498	chromatin disassembly	7.78E-03	2	20
GO:0032986	protein-DNA complex disassembly	7.78E-03	2	20
GO:0072384	organelle transport along microtubule	7.89E-03	3	61
GO:0095500	acetylcholine receptor signaling pathway	8.56E-03	2	21
GO:1903831	signal transduction involved in cellular response to ammonium ion	8.56E-03	2	21
GO:1905144	response to acetylcholine	8.56E-03	2	21
GO:1905145	cellular response to acetylcholine	8.56E-03	2	21
GO:0006766	vitamin metabolic process	9.59E-03	4	124
Group49
GOBPID	Term	Pvalue	Count	Size
GO:1900017	positive regulation of cytokine production involved in inflammatory response	2.19E-03	2	10
GO:0030033	microvillus assembly	5.00E-03	2	15
GO:0034199	activation of protein kinase A activity	6.42E-03	2	17
GO:0007189	adenylate cyclase-activating G-protein coupled receptor signaling pathway	9.89E-03	3	62
GO:0031338	regulation of vesicle fusion	9.89E-03	3	62
Group50
GOBPID	Term	Pvalue	Count	Size
GO:0006450	regulation of translational fidelity	1.11E-04	3	15
GO:0006448	regulation of translational elongation	5.34E-04	3	25
GO:0032594	protein transport within lipid bilayer	1.43E-03	2	9
GO:0006414	translational elongation	1.45E-03	5	129
GO:0002793	positive regulation of peptide secretion	3.36E-03	6	226
GO:0022406	membrane docking	3.70E-03	5	160
GO:0035855	megakaryocyte development	4.06E-03	2	15
GO:0002791	regulation of peptide secretion	4.27E-03	8	401
GO:0034330	cell junction organization	4.32E-03	6	238
GO:0034138	toll-like receptor 3 signaling pathway	4.62E-03	2	16
GO:2000810	regulation of bicellular tight junction assembly	4.62E-03	2	16
GO:0031061	negative regulation of histone methylation	6.51E-03	2	19
GO:0070498	interleukin-1-mediated signaling pathway	7.20E-03	2	20
GO:1901616	organic hydroxy compound catabolic process	7.40E-03	3	62
GO:0032835	glomerulus development	7.73E-03	3	63
GO:0031579	membrane raft organization	9.47E-03	2	23
GO:0051569	regulation of histone H3-K4 methylation	9.47E-03	2	23
GO:0071577	zinc II ion transmembrane transport	9.47E-03	2	23
GO:0009306	protein secretion	9.98E-03	8	464
Group51
GOBPID	Term	Pvalue	Count	Size
GO:0060023	soft palate development	3.95E-04	2	5
GO:0001574	ganglioside biosynthetic process	8.23E-04	2	7
GO:0000226	microtubule cytoskeleton organization	8.38E-04	9	390
GO:0090329	regulation of DNA-dependent DNA replication	2.39E-03	3	42
GO:0001573	ganglioside metabolic process	3.98E-03	2	15
GO:0006688	glycosphingolipid biosynthetic process	3.98E-03	2	15
GO:0016579	protein deubiquitination	6.17E-03	6	259
GO:0071901	negative regulation of protein serine/threonine kinase activity	7.41E-03	4	121
GO:0050974	detection of mechanical stimulus involved in sensory perception	7.77E-03	2	21
GO:0097503	sialylation	7.77E-03	2	21
GO:0070646	protein modification by small protein removal	8.05E-03	6	274
GO:0009581	detection of external stimulus	8.06E-03	4	124
GO:0009582	detection of abiotic stimulus	8.75E-03	4	127
GO:0051640	organelle localization	9.18E-03	8	462
Group52
GOBPID	Term	Pvalue	Count	Size
GO:0045945	positive regulation of transcription from RNA polymerase III promoter	1.61E-03	2	9
GO:0060242	contact inhibition	1.61E-03	2	9
GO:1990001	inhibition of cysteine-type endopeptidase activity involved in apoptotic process	2.00E-03	2	10
GO:0060736	prostate gland growth	2.43E-03	2	11
GO:0097340	inhibition of cysteine-type endopeptidase activity	2.43E-03	2	11
GO:0097341	zymogen inhibition	2.43E-03	2	11
GO:0060742	epithelial cell differentiation involved in prostate gland development	2.91E-03	2	12
GO:0032653	regulation of interleukin-10 production	2.91E-03	3	42
GO:0032613	interleukin-10 production	3.33E-03	3	44
GO:0033008	positive regulation of mast cell activation involved in immune response	3.42E-03	2	13
GO:0043306	positive regulation of mast cell degranulation	3.42E-03	2	13
GO:0051967	negative regulation of synaptic transmission, glutamatergic	3.97E-03	2	14
GO:0033005	positive regulation of mast cell activation	4.56E-03	2	15
GO:0048012	hepatocyte growth factor receptor signaling pathway	5.19E-03	2	16
GO:0046637	regulation of alpha-beta T cell differentiation	5.63E-03	3	53
GO:0032656	regulation of interleukin-13 production	5.86E-03	2	17
GO:0002888	positive regulation of myeloid leukocyte mediated immunity	6.56E-03	2	18
GO:0043302	positive regulation of leukocyte degranulation	6.56E-03	2	18
GO:0034250	positive regulation of cellular amide metabolic process	7.22E-03	4	112
GO:0045580	regulation of T cell differentiation	7.22E-03	4	112
GO:0015949	nucleobase-containing small molecule interconversion	7.30E-03	2	19
GO:0032616	interleukin-13 production	7.30E-03	2	19
GO:0042832	defense response to protozoan	7.30E-03	2	19
GO:0001562	response to protozoan	8.89E-03	2	21
GO:0015695	organic cation transport	8.89E-03	2	21
Group53
GOBPID	Term	Pvalue	Count	Size
GO:0045672	positive regulation of osteoclast differentiation	3.73E-04	3	22
GO:0045670	regulation of osteoclast differentiation	5.78E-04	4	59
GO:0030316	osteoclast differentiation	1.90E-03	4	81
GO:0000209	protein polyubiquitination	2.49E-03	7	284
GO:0002763	positive regulation of myeloid leukocyte differentiation	3.50E-03	3	47
GO:0002726	positive regulation of T cell cytokine production	3.61E-03	2	14
GO:0045453	bone resorption	4.17E-03	3	50
GO:0051865	protein autoubiquitination	4.66E-03	3	52
GO:0002761	regulation of myeloid leukocyte differentiation	4.84E-03	4	105
GO:0051447	negative regulation of meiotic cell cycle	5.32E-03	2	17
GO:0002223	stimulatory C-type lectin receptor signaling pathway	7.29E-03	4	118
GO:0048305	immunoglobulin secretion	7.34E-03	2	20
GO:0002220	innate immune response activating cell surface receptor signaling pathway	7.73E-03	4	120
GO:0002724	regulation of T cell cytokine production	8.85E-03	2	22
GO:0043044	ATP-dependent chromatin remodeling	9.03E-03	3	66
GO:1902107	positive regulation of leukocyte differentiation	9.14E-03	4	126
Group54
GOBPID	Term	Pvalue	Count	Size
GO:0010835	regulation of protein ADP-ribosylation	4.03E-04	2	5
GO:0033146	regulation of intracellular estrogen receptor signaling pathway	7.50E-04	3	28
GO:0051017	actin filament bundle assembly	1.26E-03	5	125
GO:0061572	actin filament bundle organization	1.26E-03	5	125
GO:0070085	glycosylation	1.46E-03	7	261
GO:0030038	contractile actin filament bundle assembly	1.74E-03	4	80
GO:0043149	stress fiber assembly	1.74E-03	4	80
GO:0071803	positive regulation of podosome assembly	1.78E-03	2	10
GO:1903018	regulation of glycoprotein metabolic process	1.99E-03	3	39
GO:0030520	intracellular estrogen receptor signaling pathway	2.63E-03	3	43
GO:0043517	positive regulation of DNA damage response, signal transduction by p53 class mediator	3.04E-03	2	13
GO:0009100	glycoprotein metabolic process	3.50E-03	8	388
GO:0010893	positive regulation of steroid biosynthetic process	3.54E-03	2	14
GO:0051895	negative regulation of focal adhesion assembly	3.54E-03	2	14
GO:0071801	regulation of podosome assembly	3.54E-03	2	14
GO:0031032	actomyosin structure organization	3.70E-03	5	160
GO:0051893	regulation of focal adhesion assembly	3.83E-03	3	49
GO:0090109	regulation of cell-substrate junction assembly	3.83E-03	3	49
GO:0060049	regulation of protein glycosylation	4.06E-03	2	15
GO:1903392	negative regulation of adherens junction organization	4.06E-03	2	15
GO:1903391	regulation of adherens junction organization	4.53E-03	3	52
GO:0007015	actin filament organization	4.62E-03	7	321
GO:0016266	O-glycan processing	4.77E-03	3	53
GO:0009101	glycoprotein biosynthetic process	4.94E-03	7	325
GO:0010634	positive regulation of epithelial cell migration	5.16E-03	4	108
GO:0006895	Golgi to endosome transport	5.85E-03	2	18
GO:0006486	protein glycosylation	5.91E-03	6	254
GO:0043413	macromolecule glycosylation	5.91E-03	6	254
GO:1901798	positive regulation of signal transduction by p53 class mediator	6.51E-03	2	19
GO:1901889	negative regulation of cell junction assembly	6.51E-03	2	19
GO:0042359	vitamin D metabolic process	7.20E-03	2	20
GO:0051497	negative regulation of stress fiber assembly	7.20E-03	2	20
GO:0033143	regulation of intracellular steroid hormone receptor signaling pathway	7.40E-03	3	62
GO:0045132	meiotic chromosome segregation	8.07E-03	3	64
GO:0061045	negative regulation of wound healing	8.07E-03	3	64
GO:0061041	regulation of wound healing	8.35E-03	4	124
GO:2001022	positive regulation of response to DNA damage stimulus	8.42E-03	3	65
GO:0006471	protein ADP-ribosylation	8.68E-03	2	22
GO:0071800	podosome assembly	8.68E-03	2	22
GO:0007045	cell-substrate adherens junction assembly	9.15E-03	3	67
GO:0048041	focal adhesion assembly	9.15E-03	3	67
GO:0006700	C21-steroid hormone biosynthetic process	9.47E-03	2	23
GO:0009299	mRNA transcription	9.47E-03	2	23
GO:0032232	negative regulation of actin filament bundle assembly	9.47E-03	2	23
GO:0045940	positive regulation of steroid metabolic process	9.47E-03	2	23
GO:0060444	branching involved in mammary gland duct morphogenesis	9.47E-03	2	23
GO:1902745	positive regulation of lamellipodium organization	9.47E-03	2	23
GO:0051492	regulation of stress fiber assembly	9.92E-03	3	69
Group55
GOBPID	Term	Pvalue	Count	Size
GO:0002224	toll-like receptor signaling pathway	1.01E-03	5	124
GO:0031666	positive regulation of lipopolysaccharide-mediated signaling pathway	1.03E-03	2	8
GO:0002833	positive regulation of response to biotic stimulus	1.51E-03	3	37
GO:0031349	positive regulation of defense response	3.26E-03	8	400
GO:0002922	positive regulation of humoral immune response	3.26E-03	2	14
GO:0002221	pattern recognition receptor signaling pathway	3.35E-03	5	163
GO:0090083	regulation of inclusion body assembly	4.26E-03	2	16
GO:0032760	positive regulation of tumor necrosis factor production	4.96E-03	3	56
GO:0007035	vacuolar acidification	5.39E-03	2	18
GO:0031664	regulation of lipopolysaccharide-mediated signaling pathway	5.39E-03	2	18
GO:1903557	positive regulation of tumor necrosis factor superfamily cytokine production	5.47E-03	3	58
GO:0002758	innate immune response-activating signal transduction	5.50E-03	6	261
GO:0002218	activation of innate immune response	6.13E-03	6	267
GO:0034612	response to tumor necrosis factor	6.58E-03	6	271
GO:0043161	proteasome-mediated ubiquitin-dependent protein catabolic process	7.11E-03	7	363
GO:0032435	negative regulation of proteasomal ubiquitin-dependent protein catabolic process	7.31E-03	2	21
GO:0070841	inclusion body assembly	7.31E-03	2	21
GO:0055002	striated muscle cell development	8.29E-03	4	129
GO:0016241	regulation of macroautophagy	8.51E-03	4	130
GO:0002253	activation of immune response	9.63E-03	8	481
Group56
GOBPID	Term	Pvalue	Count	Size
GO:0019233	sensory perception of pain	1.16E-04	5	87
GO:0042435	indole-containing compound biosynthetic process	2.96E-04	2	5
GO:0046219	indolalkylamine biosynthetic process	2.96E-04	2	5
GO:0072718	response to cisplatin	8.21E-04	2	8
GO:0035563	positive regulation of chromatin binding	1.60E-03	2	11
GO:0015672	monovalent inorganic cation transport	1.64E-03	9	498
GO:0051452	intracellular pH reduction	2.19E-03	3	47
GO:0045851	pH reduction	2.33E-03	3	48
GO:0044130	negative regulation of growth of symbiont in host	2.61E-03	2	14
GO:0044126	regulation of growth of symbiont in host	3.00E-03	2	15
GO:0044146	negative regulation of growth of symbiont involved in interaction with host	3.00E-03	2	15
GO:0044144	modulation of growth of symbiont involved in interaction with host	3.42E-03	2	16
GO:0010224	response to UV-B	3.86E-03	2	17
GO:0042510	regulation of tyrosine phosphorylation of Stat1 protein	3.86E-03	2	17
GO:0006586	indolalkylamine metabolic process	4.33E-03	2	18
GO:0006825	copper ion transport	4.33E-03	2	18
GO:0007035	vacuolar acidification	4.33E-03	2	18
GO:0044117	growth of symbiont in host	4.33E-03	2	18
GO:0042508	tyrosine phosphorylation of Stat1 protein	4.82E-03	2	19
GO:0044110	growth involved in symbiotic interaction	4.82E-03	2	19
GO:0044116	growth of symbiont involved in interaction with host	4.82E-03	2	19
GO:0035561	regulation of chromatin binding	5.34E-03	2	20
GO:0051028	mRNA transport	5.59E-03	4	129
GO:0042401	cellular biogenic amine biosynthetic process	5.88E-03	2	21
GO:0006997	nucleus organization	6.39E-03	4	134
GO:0009309	amine biosynthetic process	6.44E-03	2	22
GO:0055067	monovalent inorganic cation homeostasis	6.90E-03	4	137
GO:0015992	proton transport	8.20E-03	4	144
GO:0006818	hydrogen transport	8.60E-03	4	146
GO:0035235	ionotropic glutamate receptor signaling pathway	8.94E-03	2	26
GO:0042430	indole-containing compound metabolic process	8.94E-03	2	26
GO:0006998	nuclear envelope organization	9.43E-03	3	79
GO:0010644	cell communication by electrical coupling	9.62E-03	2	27
Group57
GOBPID	Term	Pvalue	Count	Size
GO:0042346	positive regulation of NF-kappaB import into nucleus	3.22E-04	3	24
GO:0021891	olfactory bulb interneuron development	8.61E-04	2	8
GO:0042345	regulation of NF-kappaB import into nucleus	1.94E-03	3	44
GO:0042348	NF-kappaB import into nucleus	1.94E-03	3	44
GO:0042993	positive regulation of transcription factor import into nucleus	2.35E-03	3	47
GO:0021889	olfactory bulb interneuron differentiation	2.35E-03	2	13
GO:0044331	cell-cell adhesion mediated by cadherin	2.35E-03	2	13
GO:0007351	tripartite regional subdivision	2.74E-03	2	14
GO:0008595	anterior/posterior axis specification, embryo	2.74E-03	2	14
GO:0032722	positive regulation of chemokine production	2.80E-03	3	50
GO:0006260	DNA replication	3.49E-03	6	260
GO:0002374	cytokine secretion involved in immune response	4.04E-03	2	17
GO:0007350	blastoderm segmentation	4.04E-03	2	17
GO:0030540	female genitalia development	4.04E-03	2	17
GO:0048339	paraxial mesoderm development	4.04E-03	2	17
GO:0046330	positive regulation of JNK cascade	4.18E-03	4	116
GO:0032388	positive regulation of intracellular transport	4.27E-03	6	271
GO:1904948	midbrain dopaminergic neuron differentiation	4.53E-03	2	18
GO:0030903	notochord development	5.05E-03	2	19
GO:0070584	mitochondrion morphogenesis	5.05E-03	2	19
GO:0003143	embryonic heart tube morphogenesis	5.15E-03	3	62
GO:0009880	embryonic pattern specification	5.15E-03	3	62
GO:0032755	positive regulation of interleukin-6 production	5.39E-03	3	63
GO:0032642	regulation of chemokine production	6.13E-03	3	66
GO:0030517	negative regulation of axon extension	7.36E-03	2	23
GO:0060444	branching involved in mammary gland duct morphogenesis	7.36E-03	2	23
GO:0090103	cochlea morphogenesis	7.36E-03	2	23
GO:0032874	positive regulation of stress-activated MAPK cascade	7.49E-03	4	137
GO:0035050	embryonic heart tube development	7.51E-03	3	71
GO:0070304	positive regulation of stress-activated protein kinase signaling cascade	7.69E-03	4	138
GO:0030516	regulation of axon extension	8.10E-03	3	73
GO:0032602	chemokine production	8.10E-03	3	73
GO:0008361	regulation of cell size	8.69E-03	4	143
Group58
GOBPID	Term	Pvalue	Count	Size
GO:0002090	regulation of receptor internalization	8.52E-04	3	34
GO:0030100	regulation of endocytosis	8.86E-04	6	203
GO:0098586	cellular response to virus	1.37E-03	3	40
GO:0002551	mast cell chemotaxis	1.60E-03	2	11
GO:1901386	negative regulation of voltage-gated calcium channel activity	1.91E-03	2	12
GO:0048168	regulation of neuronal synaptic plasticity	2.06E-03	3	46
GO:0097201	negative regulation of transcription from RNA polymerase II promoter in response to stress	2.25E-03	2	13
GO:0097531	mast cell migration	2.25E-03	2	13
GO:0045732	positive regulation of protein catabolic process	2.36E-03	6	246
GO:0060627	regulation of vesicle-mediated transport	2.66E-03	8	434
GO:0051926	negative regulation of calcium ion transport	2.93E-03	3	52
GO:0055076	transition metal ion homeostasis	2.97E-03	4	108
GO:0000028	ribosomal small subunit assembly	3.00E-03	2	15
GO:0045807	positive regulation of endocytosis	3.28E-03	4	111
GO:0097320	plasma membrane tubulation	3.86E-03	2	17
GO:0061077	chaperone-mediated protein folding	4.82E-03	3	62
GO:0032410	negative regulation of transporter activity	5.04E-03	3	63
GO:0055072	iron ion homeostasis	6.24E-03	3	68
GO:0002092	positive regulation of receptor internalization	6.44E-03	2	22
GO:0039694	viral RNA genome replication	6.44E-03	2	22
GO:0039703	RNA replication	6.44E-03	2	22
GO:0048169	regulation of long-term neuronal synaptic plasticity	6.44E-03	2	22
GO:0008360	regulation of cell shape	6.90E-03	4	137
GO:1900117	regulation of execution phase of apoptosis	7.03E-03	2	23
GO:2001252	positive regulation of chromosome organization	7.26E-03	4	139
GO:0031348	negative regulation of defense response	7.63E-03	4	141
GO:0048167	regulation of synaptic plasticity	7.82E-03	4	142
GO:0034367	macromolecular complex remodeling	8.28E-03	2	25
GO:0034368	protein-lipid complex remodeling	8.28E-03	2	25
GO:0034369	plasma lipoprotein particle remodeling	8.28E-03	2	25
GO:0031058	positive regulation of histone modification	8.79E-03	3	77
GO:0031623	receptor internalization	9.43E-03	3	79
GO:0048259	regulation of receptor-mediated endocytosis	9.76E-03	3	80
Group59
GOBPID	Term	Pvalue	Count	Size
GO:0001510	RNA methylation	1.75E-03	3	43
GO:0045540	regulation of cholesterol biosynthetic process	2.30E-03	2	13
GO:0009451	RNA modification	2.90E-03	4	106
GO:0010043	response to zinc ion	3.03E-03	3	52
GO:0071294	cellular response to zinc ion	4.43E-03	2	18
GO:0033158	regulation of protein import into nucleus, translocation	4.93E-03	2	19
GO:0090281	negative regulation of calcium ion import	5.46E-03	2	20
GO:0010821	regulation of mitochondrion organization	5.86E-03	5	206
GO:0071379	cellular response to prostaglandin stimulus	6.59E-03	2	22
GO:0090181	regulation of cholesterol metabolic process	7.20E-03	2	23
GO:0048643	positive regulation of skeletal muscle tissue development	7.82E-03	2	24
GO:0072332	intrinsic apoptotic signaling pathway by p53 class mediator	9.08E-03	3	77
GO:0006829	zinc II ion transport	9.15E-03	2	26
Group60
GOBPID	Term	Pvalue	Count	Size
GO:0007189	adenylate cyclase-activating G-protein coupled receptor signaling pathway	2.55E-05	5	62
GO:0043252	sodium-independent organic anion transport	3.64E-04	3	25
GO:0015698	inorganic anion transport	3.83E-04	6	169
GO:2000272	negative regulation of receptor activity	9.13E-04	3	34
GO:0015747	urate transport	1.37E-03	2	10
GO:0007188	adenylate cyclase-modulating G-protein coupled receptor signaling pathway	1.49E-03	5	148
GO:1902476	chloride transmembrane transport	1.80E-03	4	92
GO:2000105	positive regulation of DNA-dependent DNA replication	2.74E-03	2	14
GO:0006821	chloride transport	2.82E-03	4	104
GO:0007187	G-protein coupled receptor signaling pathway, coupled to cyclic nucleotide second messenger	3.09E-03	5	175
GO:0010523	negative regulation of calcium ion transport into cytosol	4.04E-03	2	17
GO:0033119	negative regulation of RNA splicing	4.04E-03	2	17
GO:0007035	vacuolar acidification	4.53E-03	2	18
GO:0043271	negative regulation of ion transport	4.57E-03	4	119
GO:0010469	regulation of receptor activity	5.29E-03	4	124
GO:0098661	inorganic anion transmembrane transport	5.29E-03	4	124
GO:0015844	monoamine transport	7.80E-03	3	72
GO:0007176	regulation of epidermal growth factor-activated receptor activity	8.67E-03	2	25
Group61
GOBPID	Term	Pvalue	Count	Size
GO:0021794	thalamus development	3.00E-03	2	15
GO:0032695	negative regulation of interleukin-12 production	3.00E-03	2	15
GO:0034199	activation of protein kinase A activity	3.86E-03	2	17
GO:0050878	regulation of body fluid levels	5.45E-03	8	489
GO:0021854	hypothalamus development	5.88E-03	2	21
GO:0097503	sialylation	5.88E-03	2	21
GO:0035456	response to interferon-beta	6.44E-03	2	22
GO:2000036	regulation of stem cell population maintenance	6.44E-03	2	22
GO:0046621	negative regulation of organ growth	7.03E-03	2	23
GO:0048640	negative regulation of developmental growth	7.60E-03	3	73
GO:0021536	diencephalon development	7.89E-03	3	74
GO:0016339	calcium-dependent cell-cell adhesion via plasma membrane cell adhesion molecules	9.62E-03	2	27
Group62
GOBPID	Term	Pvalue	Count	Size
GO:0042572	retinol metabolic process	3.99E-04	3	28
GO:0002237	response to molecule of bacterial origin	1.13E-03	7	311
GO:0032780	negative regulation of ATPase activity	1.16E-03	2	10
GO:0006213	pyrimidine nucleoside metabolic process	1.62E-03	3	45
GO:0034308	primary alcohol metabolic process	2.60E-03	3	53
GO:0032461	positive regulation of protein oligomerization	3.43E-03	2	17
GO:0001895	retina homeostasis	3.70E-03	3	60
GO:0030828	positive regulation of cGMP biosynthetic process	4.28E-03	2	19
GO:0032496	response to lipopolysaccharide	4.38E-03	6	297
GO:0046135	pyrimidine nucleoside catabolic process	4.74E-03	2	20
GO:0030825	positive regulation of cGMP metabolic process	5.22E-03	2	21
GO:0030826	regulation of cGMP biosynthetic process	5.72E-03	2	22
GO:0072527	pyrimidine-containing compound metabolic process	6.41E-03	3	73
GO:0050707	regulation of cytokine secretion	6.95E-03	4	146
GO:0009164	nucleoside catabolic process	8.55E-03	2	27
GO:0030823	regulation of cGMP metabolic process	9.18E-03	2	28
GO:0048255	mRNA stabilization	9.18E-03	2	28
Group63
GOBPID	Term	Pvalue	Count	Size
GO:0006048	UDP-N-acetylglucosamine biosynthetic process	1.03E-03	2	9
GO:0046349	amino sugar biosynthetic process	1.56E-03	2	11
GO:0032648	regulation of interferon-beta production	1.75E-03	3	44
GO:0032608	interferon-beta production	1.99E-03	3	46
GO:0006122	mitochondrial electron transport, ubiquinol to cytochrome c	2.19E-03	2	13
GO:0032968	positive regulation of transcription elongation from RNA polymerase II promoter	2.19E-03	2	13
GO:0006047	UDP-N-acetylglucosamine metabolic process	2.55E-03	2	14
GO:0032479	regulation of type I interferon production	3.35E-03	4	113
GO:0032606	type I interferon production	3.46E-03	4	114
GO:0016311	dephosphorylation	4.17E-03	7	373
GO:0060261	positive regulation of transcription initiation from RNA polymerase II promoter	4.23E-03	2	18
GO:1901071	glucosamine-containing compound metabolic process	4.71E-03	2	19
GO:0032786	positive regulation of DNA-templated transcription, elongation	5.22E-03	2	20
GO:0009226	nucleotide-sugar biosynthetic process	5.74E-03	2	21
GO:0034243	regulation of transcription elongation from RNA polymerase II promoter	5.74E-03	2	21
GO:0000910	cytokinesis	5.97E-03	4	133
GO:0031349	positive regulation of defense response	6.08E-03	7	400
GO:0045089	positive regulation of innate immune response	6.64E-03	6	308
GO:0030318	melanocyte differentiation	7.47E-03	2	24
GO:0060260	regulation of transcription initiation from RNA polymerase II promoter	8.09E-03	2	25
GO:2000144	positive regulation of DNA-templated transcription, initiation	8.09E-03	2	25
GO:0043331	response to dsRNA	9.13E-03	3	79
GO:0010591	regulation of lamellipodium assembly	9.40E-03	2	27
GO:0048741	skeletal muscle fiber development	9.40E-03	2	27
GO:0006470	protein dephosphorylation	9.44E-03	5	237
Group64
GOBPID	Term	Pvalue	Count	Size
GO:0042506	tyrosine phosphorylation of Stat5 protein	2.07E-04	3	22
GO:0045898	regulation of RNA polymerase II transcriptional preinitiation complex assembly	2.09E-03	2	13
GO:0048268	clathrin coat assembly	2.80E-03	2	15
GO:0042523	positive regulation of tyrosine phosphorylation of Stat5 protein	3.18E-03	2	16
GO:0042531	positive regulation of tyrosine phosphorylation of STAT protein	3.43E-03	3	57
GO:0003351	epithelial cilium movement	4.03E-03	2	18
GO:0043011	myeloid dendritic cell differentiation	4.03E-03	2	18
GO:0060968	regulation of gene silencing	4.36E-03	3	62
GO:0042522	regulation of tyrosine phosphorylation of Stat5 protein	4.49E-03	2	19
GO:0042509	regulation of tyrosine phosphorylation of STAT protein	5.19E-03	3	66
GO:0007260	tyrosine phosphorylation of STAT protein	5.88E-03	3	69
GO:0046427	positive regulation of JAK-STAT cascade	6.36E-03	3	71
GO:1904894	positive regulation of STAT cascade	6.36E-03	3	71
GO:0071577	zinc II ion transmembrane transport	6.56E-03	2	23
GO:0006882	cellular zinc ion homeostasis	7.72E-03	2	25
GO:0060260	regulation of transcription initiation from RNA polymerase II promoter	7.72E-03	2	25
GO:0006829	zinc II ion transport	8.33E-03	2	26
GO:0055069	zinc ion homeostasis	8.33E-03	2	26
GO:0060964	regulation of gene silencing by miRNA	8.97E-03	2	27
GO:0001773	myeloid dendritic cell activation	9.63E-03	2	28
Group65
GOBPID	Term	Pvalue	Count	Size
GO:0097094	craniofacial suture morphogenesis	3.17E-03	2	17
GO:0042789	mRNA transcription from RNA polymerase II promoter	3.56E-03	2	18
GO:0048557	embryonic digestive tract morphogenesis	3.56E-03	2	18
GO:2000104	negative regulation of DNA-dependent DNA replication	3.56E-03	2	18
GO:0048568	embryonic organ development	4.39E-03	7	412
GO:0009299	mRNA transcription	5.79E-03	2	23
GO:0010390	histone monoubiquitination	5.79E-03	2	23
GO:0045648	positive regulation of erythrocyte differentiation	5.79E-03	2	23
GO:0048596	embryonic camera-type eye morphogenesis	5.79E-03	2	23
GO:0036152	phosphatidylethanolamine acyl-chain remodeling	6.82E-03	2	25
GO:0021602	cranial nerve morphogenesis	7.93E-03	2	27
GO:0060349	bone morphogenesis	8.76E-03	3	85
GO:0018200	peptidyl-glutamic acid modification	9.12E-03	2	29
Group66
GOBPID	Term	Pvalue	Count	Size
GO:0035735	intraciliary transport involved in cilium assembly	1.21E-03	3	37
GO:0042073	intraciliary transport	2.00E-03	3	44
GO:0098840	protein transport along microtubule	2.14E-03	3	45
GO:0099118	microtubule-based protein transport	2.14E-03	3	45
GO:0008105	asymmetric protein localization	4.14E-03	2	17
GO:0045662	negative regulation of myoblast differentiation	5.72E-03	2	20
GO:0046823	negative regulation of nucleocytoplasmic transport	7.45E-03	3	70
GO:0000959	mitochondrial RNA metabolic process	9.56E-03	2	26
GO:0045445	myoblast differentiation	9.68E-03	3	77
Group67
GOBPID	Term	Pvalue	Count	Size
GO:0036498	IRE1-mediated unfolded protein response	1.94E-05	5	63
GO:0030968	endoplasmic reticulum unfolded protein response	3.39E-05	6	117
GO:0034620	cellular response to unfolded protein	4.10E-05	6	121
GO:0035967	cellular response to topologically incorrect protein	7.87E-05	6	136
GO:0006986	response to unfolded protein	1.79E-04	6	158
GO:0019626	short-chain fatty acid catabolic process	2.69E-04	2	5
GO:0035966	response to topologically incorrect protein	3.12E-04	6	175
GO:1903430	negative regulation of cell maturation	7.45E-04	2	8
GO:0034976	response to endoplasmic reticulum stress	1.99E-03	6	250
GO:0046459	short-chain fatty acid metabolic process	2.04E-03	2	13
GO:0036149	phosphatidylinositol acyl-chain remodeling	3.11E-03	2	16
GO:0008015	blood circulation	3.81E-03	8	484
GO:0003013	circulatory system process	4.00E-03	8	488
GO:0036150	phosphatidylserine acyl-chain remodeling	4.85E-03	2	20
GO:1903429	regulation of cell maturation	4.85E-03	2	20
GO:0042147	retrograde transport, endosome to Golgi	5.23E-03	3	67
GO:0003208	cardiac ventricle morphogenesis	5.68E-03	3	69
GO:0045745	positive regulation of G-protein coupled receptor protein signaling pathway	6.40E-03	2	23
GO:0008016	regulation of heart contraction	6.43E-03	5	224
GO:0036152	phosphatidylethanolamine acyl-chain remodeling	7.54E-03	2	25
GO:0036151	phosphatidylcholine acyl-chain remodeling	8.14E-03	2	26
Group68
GOBPID	Term	Pvalue	Count	Size
GO:0007185	transmembrane receptor protein tyrosine phosphatase signaling pathway	6.78E-04	2	7
GO:0021782	glial cell development	1.07E-03	4	78
GO:0060856	establishment of blood-brain barrier	1.44E-03	2	10
GO:0032873	negative regulation of stress-activated MAPK cascade	1.69E-03	3	41
[truncated: 234 more rows]
