# Supplementary material for: A hypergraph-based method for large-scale dynamic correlation study at the transcriptomic scale
Source: BMC Genomics. 2019 May 22;20:397. doi: 10.1186/s12864-019-5787-x (PMC6530038; doi:10.1186/s12864-019-5787-x)
Supplement: Supplementary file 2 — Enrichment test results for yeast cell cycle data. List of full GO terms for all the 53 groups resulted from the unsupervised approach. (CSV 72 kb) [file 12864_2019_5787_MOESM2_ESM.csv]

Group1
GOBPID	Pvalue	Count	Size	Term
GO:0031109	5.67e-07	10	32	microtubule polymerization or depolymerization
GO:0046785	2.27e-06	9	29	microtubule polymerization
GO:0000226	2.53e-06	17	106	microtubule cytoskeleton organization
GO:0007020	5.76e-06	7	18	microtubule nucleation
GO:0007017	1.78e-05	17	122	microtubule-based process
GO:0000278	2.86e-05	36	408	mitotic cell cycle
GO:0048285	5.17e-05	33	370	organelle fission
GO:1903047	5.65e-05	34	388	mitotic cell cycle process
GO:0007067	6.86e-05	24	234	mitotic nuclear division
GO:0051303	1.08e-04	6	19	establishment of chromosome localization
GO:0007080	1.45e-04	5	13	mitotic metaphase plate congression
GO:0051310	1.45e-04	5	13	metaphase plate congression
GO:0051315	1.45e-04	5	13	attachment of mitotic spindle microtubules to kinetochore
GO:0000280	1.62e-04	31	359	nuclear division
GO:0051258	2.59e-04	10	61	protein polymerization
GO:0000070	6.08e-04	15	133	mitotic sister chromatid segregation
GO:0031023	7.71e-04	7	36	microtubule organizing center organization
GO:0008608	8.79e-04	6	27	attachment of spindle microtubules to kinetochore
GO:0044702	9.26e-04	29	362	single organism reproductive process
GO:0007059	9.42e-04	20	214	chromosome segregation
GO:0050000	1.27e-03	7	39	chromosome localization
GO:0098813	2.02e-03	17	180	nuclear chromosome segregation
GO:0009225	2.49e-03	4	14	nucleotide-sugar metabolic process
GO:0097435	2.60e-03	12	109	supramolecular fiber organization
GO:0051321	2.72e-03	25	318	meiotic cell cycle
GO:0000819	2.72e-03	15	154	sister chromatid segregation
GO:0007010	2.84e-03	21	251	cytoskeleton organization
GO:0022414	3.84e-03	34	489	reproductive process
GO:0009226	3.89e-03	3	8	nucleotide-sugar biosynthetic process
GO:1990758	3.89e-03	3	8	mitotic sister chromatid biorientation
GO:0030474	4.22e-03	4	16	spindle pole body duplication
GO:0007052	6.26e-03	6	39	mitotic spindle organization
GO:1902850	6.26e-03	6	39	microtubule cytoskeleton organization involved in mitosis
GO:0000963	7.80e-03	3	10	mitochondrial RNA processing
GO:0042546	9.16e-03	11	112	cell wall biogenesis
GO:1901987	9.84e-03	10	98	regulation of cell cycle phase transition
GO:1901990	9.84e-03	10	98	regulation of mitotic cell cycle phase transition
Group2
GOBPID	Pvalue	Count	Size	Term
GO:0070813	2.64e-07	5	6	hydrogen sulfide metabolic process
GO:0070814	2.64e-07	5	6	hydrogen sulfide biosynthetic process
GO:0000103	2.83e-07	6	10	sulfate assimilation
GO:0019344	1.99e-05	6	18	cysteine biosynthetic process
GO:0006534	3.92e-05	6	20	cysteine metabolic process
GO:0009086	7.20e-05	8	42	methionine biosynthetic process
GO:0000097	1.02e-04	8	44	sulfur amino acid biosynthetic process
GO:0009070	1.49e-04	7	35	serine family amino acid biosynthetic process
GO:0006555	1.66e-04	8	47	methionine metabolic process
GO:0000096	3.91e-04	8	53	sulfur amino acid metabolic process
GO:0009067	8.21e-04	8	59	aspartate family amino acid biosynthetic process
GO:0015850	8.21e-04	8	59	organic hydroxy compound transport
GO:0009069	8.64e-04	7	46	serine family amino acid metabolic process
GO:0015976	1.26e-03	3	7	carbon utilization
GO:0030154	2.15e-03	16	210	cell differentiation
GO:0006869	3.60e-03	8	74	lipid transport
GO:0022413	3.71e-03	12	144	reproductive process in single-celled organism
GO:0030437	3.73e-03	10	108	ascospore formation
GO:0048468	3.73e-03	10	108	cell development
GO:0010876	5.39e-03	8	79	lipid localization
GO:0034293	5.49e-03	10	114	sexual sporulation
GO:0043935	5.49e-03	10	114	sexual sporulation resulting in formation of a cellular spore
GO:0030435	5.63e-03	13	171	sporulation resulting in formation of a cellular spore
GO:0043934	6.50e-03	13	174	sporulation
GO:0009066	7.78e-03	8	84	aspartate family amino acid metabolic process
GO:0048646	7.84e-03	13	178	anatomical structure formation involved in morphogenesis
GO:0003006	8.15e-03	12	159	developmental process involved in reproduction
GO:0044272	8.35e-03	8	85	sulfur compound biosynthetic process
GO:0043467	9.66e-03	4	25	regulation of generation of precursor metabolites and energy
GO:0006109	9.91e-03	6	54	regulation of carbohydrate metabolic process
Group3
GOBPID	Pvalue	Count	Size	Term
GO:0080135	1.41e-04	9	55	regulation of cellular response to stress
GO:0097502	2.51e-04	8	47	mannosylation
GO:0009101	4.79e-04	10	78	glycoprotein biosynthetic process
GO:0080134	5.17e-04	9	65	regulation of response to stress
GO:0051051	6.74e-04	4	12	negative regulation of transport
GO:0060304	8.80e-04	3	6	regulation of phosphatidylinositol dephosphorylation
GO:0009100	9.55e-04	10	85	glycoprotein metabolic process
GO:0010256	1.42e-03	11	105	endomembrane system organization
GO:0007029	1.46e-03	6	35	endoplasmic reticulum organization
GO:0006486	1.48e-03	9	75	protein glycosylation
GO:0043413	1.48e-03	9	75	macromolecule glycosylation
GO:0072364	2.33e-03	3	8	regulation of cellular ketone metabolic process by regulation of transcription from RNA polymerase II promoter
GO:0006487	2.60e-03	6	39	protein N-linked glycosylation
GO:0006629	2.88e-03	23	341	lipid metabolic process
GO:0030968	3.04e-03	5	28	endoplasmic reticulum unfolded protein response
GO:0034620	3.04e-03	5	28	cellular response to unfolded protein
GO:0007165	3.14e-03	24	364	signal transduction
GO:0023052	3.14e-03	24	364	signaling
GO:0044700	3.14e-03	24	364	single organism signaling
GO:0000032	3.51e-03	4	18	cell wall mannoprotein biosynthetic process
GO:0006056	3.51e-03	4	18	mannoprotein metabolic process
GO:0006057	3.51e-03	4	18	mannoprotein biosynthetic process
GO:0031506	3.51e-03	4	18	cell wall glycoprotein biosynthetic process
GO:0070085	3.55e-03	9	85	glycosylation
GO:0034976	5.61e-03	9	91	response to endoplasmic reticulum stress
GO:0048308	6.33e-03	7	61	organelle inheritance
GO:0016584	6.34e-03	3	11	nucleosome positioning
GO:0035268	6.34e-03	3	11	protein mannosylation
GO:0035269	6.34e-03	3	11	protein O-linked mannosylation
GO:0035967	7.45e-03	6	48	cellular response to topologically incorrect protein
GO:0090630	8.23e-03	3	12	activation of GTPase activity
GO:0006665	8.24e-03	6	49	sphingolipid metabolic process
GO:0007154	8.30e-03	28	481	cell communication
GO:0035303	8.80e-03	4	23	regulation of dephosphorylation
GO:0016053	9.30e-03	15	210	organic acid biosynthetic process
GO:0046394	9.30e-03	15	210	carboxylic acid biosynthetic process
GO:0006643	9.58e-03	8	82	membrane lipid metabolic process
GO:0007033	9.65e-03	9	99	vacuole organization
Group4
GOBPID	Pvalue	Count	Size	Term
GO:1900151	2.97e-04	4	10	regulation of nuclear-transcribed mRNA catabolic process, deadenylation-dependent decay
GO:0061014	4.46e-04	3	5	positive regulation of mRNA catabolic process
GO:1900153	4.46e-04	3	5	positive regulation of nuclear-transcribed mRNA catabolic process, deadenylation-dependent decay
GO:0015992	4.89e-04	11	93	proton transport
GO:0006818	5.37e-04	11	94	hydrogen transport
GO:0000288	6.46e-04	8	54	nuclear-transcribed mRNA catabolic process, deadenylation-dependent decay
GO:0061013	6.62e-04	4	12	regulation of mRNA catabolic process
GO:0030641	1.03e-03	6	33	regulation of cellular pH
GO:0051453	1.03e-03	6	33	regulation of intracellular pH
GO:0006873	1.14e-03	14	152	cellular ion homeostasis
GO:0055085	1.20e-03	29	443	transmembrane transport
GO:0030003	1.39e-03	13	138	cellular cation homeostasis
GO:0006885	1.42e-03	6	35	regulation of pH
GO:1903313	1.48e-03	3	7	positive regulation of mRNA metabolic process
GO:0015672	1.86e-03	11	109	monovalent inorganic cation transport
GO:0098771	2.04e-03	13	144	inorganic ion homeostasis
GO:0007035	2.11e-03	5	26	vacuolar acidification
GO:0045851	2.11e-03	5	26	pH reduction
GO:0051452	2.11e-03	5	26	intracellular pH reduction
GO:0006413	2.23e-03	8	65	translational initiation
GO:0006412	2.63e-03	28	445	translation
GO:0050801	2.64e-03	14	166	ion homeostasis
GO:1902600	2.78e-03	7	53	hydrogen ion transmembrane transport
GO:0055080	2.94e-03	13	150	cation homeostasis
GO:0043043	3.00e-03	28	449	peptide biosynthetic process
GO:0043604	3.36e-03	30	496	amide biosynthetic process
GO:0030004	4.20e-03	6	43	cellular monovalent inorganic cation homeostasis
GO:0006337	4.24e-03	4	19	nucleosome disassembly
GO:0031498	4.24e-03	4	19	chromatin disassembly
GO:0009097	4.67e-03	3	10	isoleucine biosynthetic process
GO:0032986	5.16e-03	4	20	protein-DNA complex disassembly
GO:0046034	5.43e-03	9	91	ATP metabolic process
GO:0055067	5.90e-03	6	46	monovalent inorganic cation homeostasis
GO:1903311	6.19e-03	4	21	regulation of mRNA metabolic process
GO:0055082	6.65e-03	14	184	cellular chemical homeostasis
GO:0009205	6.71e-03	9	94	purine ribonucleoside triphosphate metabolic process
GO:0009144	7.69e-03	9	96	purine nucleoside triphosphate metabolic process
GO:0006549	8.12e-03	3	12	isoleucine metabolic process
GO:0045053	8.12e-03	3	12	protein retention in Golgi apparatus
GO:0009199	8.77e-03	9	98	ribonucleoside triphosphate metabolic process
GO:0006518	9.40e-03	28	488	peptide metabolic process
Group5
GOBPID	Pvalue	Count	Size	Term
GO:0005979	1.34e-03	3	9	regulation of glycogen biosynthetic process
GO:0010962	2.52e-03	3	11	regulation of glucan biosynthetic process
GO:0032885	2.52e-03	3	11	regulation of polysaccharide biosynthetic process
GO:0070873	2.52e-03	3	11	regulation of glycogen metabolic process
GO:0044275	4.12e-03	5	41	cellular carbohydrate catabolic process
GO:0042402	4.21e-03	3	13	cellular biogenic amine catabolic process
GO:0006576	4.38e-03	4	26	cellular biogenic amine metabolic process
GO:0016052	5.17e-03	8	102	carbohydrate catabolic process
GO:0044724	5.54e-03	7	82	single-organism carbohydrate catabolic process
GO:0006103	6.53e-03	2	5	2-oxoglutarate metabolic process
GO:0045719	6.53e-03	2	5	negative regulation of glycogen biosynthetic process
GO:0009310	7.78e-03	3	16	amine catabolic process
GO:0032881	7.78e-03	3	16	regulation of polysaccharide metabolic process
GO:0006559	9.63e-03	2	6	L-phenylalanine catabolic process
GO:0070874	9.63e-03	2	6	negative regulation of glycogen metabolic process
GO:1902222	9.63e-03	2	6	erythrose 4-phosphate/phosphoenolpyruvate family amino acid catabolic process
Group6
GOBPID	Pvalue	Count	Size	Term
GO:0000749	8.64e-03	7	79	response to pheromone involved in conjugation with cellular fusion
Group7
GOBPID	Pvalue	Count	Size	Term
GO:0005996	7.62e-03	8	102	monosaccharide metabolic process
Group8
GOBPID	Pvalue	Count	Size	Term
GO:0006673	6.14e-04	3	7	inositolphosphoceramide metabolic process
GO:0007323	1.42e-03	3	9	peptide pheromone maturation
GO:0006665	1.83e-03	6	49	sphingolipid metabolic process
GO:0045229	2.52e-03	15	248	external encapsulating structure organization
GO:0071555	2.52e-03	15	248	cell wall organization
GO:0031505	2.98e-03	13	203	fungal-type cell wall organization
GO:0006643	6.18e-03	7	82	membrane lipid metabolic process
GO:0016242	6.79e-03	2	5	negative regulation of macroautophagy
GO:0006333	9.43e-03	6	68	chromatin assembly or disassembly
Group9
GOBPID	Pvalue	Count	Size	Term
GO:0045913	1.47e-05	5	15	positive regulation of carbohydrate metabolic process
GO:0010907	3.05e-05	4	9	positive regulation of glucose metabolic process
GO:0010676	2.21e-04	4	14	positive regulation of cellular carbohydrate metabolic process
GO:0045722	3.86e-04	3	7	positive regulation of gluconeogenesis
GO:0070271	6.48e-04	17	310	protein complex biogenesis
GO:0016072	7.50e-04	17	314	rRNA metabolic process
GO:0034660	8.37e-04	23	499	ncRNA metabolic process
GO:0019318	1.14e-03	8	92	hexose metabolic process
GO:0006461	1.18e-03	16	298	protein complex assembly
GO:0032845	1.26e-03	3	10	negative regulation of homeostatic process
GO:0006109	1.36e-03	6	54	regulation of carbohydrate metabolic process
GO:0006094	1.42e-03	5	37	gluconeogenesis
GO:0019319	1.42e-03	5	37	hexose biosynthetic process
GO:0098781	1.80e-03	6	57	ncRNA transcription
GO:0046364	1.81e-03	5	39	monosaccharide biosynthetic process
GO:0005996	2.22e-03	8	102	monosaccharide metabolic process
GO:0006383	2.27e-03	5	41	transcription from RNA polymerase III promoter
GO:0071822	2.39e-03	17	349	protein complex subunit organization
GO:0022613	2.76e-03	21	480	ribonucleoprotein complex biogenesis
GO:0032204	2.85e-03	3	13	regulation of telomere maintenance
GO:0070898	2.85e-03	3	13	RNA polymerase III transcriptional preinitiation complex assembly
GO:0042254	3.29e-03	18	391	ribosome biogenesis
GO:0070585	3.82e-03	6	66	protein localization to mitochondrion
GO:0072655	3.82e-03	6	66	establishment of protein localization to mitochondrion
GO:1900542	4.38e-03	3	15	regulation of purine nucleotide metabolic process
GO:0044087	4.63e-03	9	140	regulation of cellular component biogenesis
GO:0001021	4.99e-03	2	5	RNA polymerase III type 2 promoter transcriptional preinitiation complex assembly
GO:0001023	4.99e-03	2	5	transcription initiation from RNA polymerase III type 2 promoter
GO:0003400	4.99e-03	2	5	regulation of COPII vesicle coating
GO:0090113	4.99e-03	2	5	regulation of ER to Golgi vesicle-mediated transport by GTP hydrolysis
GO:0009303	5.14e-03	4	31	rRNA transcription
GO:0010906	5.14e-03	4	31	regulation of glucose metabolic process
GO:0032844	5.14e-03	4	31	regulation of homeostatic process
GO:0006384	5.31e-03	3	16	transcription initiation from RNA polymerase III promoter
GO:0015074	5.31e-03	3	16	DNA integration
GO:0000472	5.78e-03	4	32	endonucleolytic cleavage to generate mature 5'-end of SSU-rRNA from (SSU-rRNA, 5.8S rRNA, LSU-rRNA)
GO:0000967	6.46e-03	4	33	rRNA 5'-end processing
GO:0034471	6.46e-03	4	33	ncRNA 5'-end processing
GO:0034470	6.84e-03	17	387	ncRNA processing
GO:0006006	7.16e-03	6	75	glucose metabolic process
GO:0000966	7.19e-03	4	34	RNA 5'-end processing
GO:0001009	7.37e-03	2	6	transcription from RNA polymerase III type 2 promoter
GO:0001041	7.37e-03	2	6	transcription from a RNA polymerase III hybrid type promoter
GO:0032978	7.37e-03	2	6	protein insertion into membrane from inner side
GO:0032979	7.37e-03	2	6	protein insertion into mitochondrial membrane from inner side
GO:0048207	7.37e-03	2	6	vesicle targeting, rough ER to cis-Golgi
GO:0048208	7.37e-03	2	6	COPII vesicle coating
GO:0048209	7.37e-03	2	6	regulation of vesicle targeting, to, from or within Golgi
GO:0060303	7.37e-03	2	6	regulation of nucleosome density
GO:0006359	7.48e-03	3	18	regulation of transcription from RNA polymerase III promoter
Group10
GOBPID	Pvalue	Count	Size	Term
GO:0016050	2.70e-03	8	116	vesicle organization
GO:0045332	4.03e-03	3	16	phospholipid translocation
GO:0061091	4.12e-03	2	5	regulation of phospholipid translocation
GO:2001138	4.12e-03	2	5	regulation of phospholipid transport
GO:0034204	4.82e-03	3	17	lipid translocation
GO:0035690	4.82e-03	3	17	cellular response to drug
GO:0010452	6.09e-03	2	6	histone H3-K36 methylation
GO:0018022	6.27e-03	4	36	peptidyl-lysine methylation
GO:0097035	6.67e-03	3	19	regulation of membrane lipid distribution
Group11
GOBPID	Pvalue	Count	Size	Term
GO:0006357	4.27e-04	21	455	regulation of transcription from RNA polymerase II promoter
GO:0030846	9.70e-04	3	10	termination of RNA polymerase II transcription, poly(A)-coupled
GO:0045893	1.81e-03	16	340	positive regulation of transcription, DNA-templated
GO:1902680	1.81e-03	16	340	positive regulation of RNA biosynthetic process
GO:1903508	1.81e-03	16	340	positive regulation of nucleic acid-templated transcription
GO:0006348	1.91e-03	7	85	chromatin silencing at telomere
GO:0006368	2.34e-03	7	88	transcription elongation from RNA polymerase II promoter
GO:0051254	2.37e-03	16	349	positive regulation of RNA metabolic process
GO:0060969	2.55e-03	4	28	negative regulation of gene silencing
GO:0010628	2.64e-03	17	386	positive regulation of gene expression
GO:0006354	4.05e-03	7	97	DNA-templated transcription, elongation
GO:0031135	4.19e-03	2	5	negative regulation of conjugation
GO:0031138	4.19e-03	2	5	negative regulation of conjugation with cellular fusion
GO:0045935	4.59e-03	16	373	positive regulation of nucleobase-containing compound metabolic process
GO:0010604	5.10e-03	19	482	positive regulation of macromolecule metabolic process
GO:0045892	5.20e-03	13	278	negative regulation of transcription, DNA-templated
GO:0006342	5.46e-03	9	157	chromatin silencing
GO:0045814	5.46e-03	9	157	negative regulation of gene expression, epigenetic
GO:1902679	5.52e-03	13	280	negative regulation of RNA biosynthetic process
GO:1903507	5.52e-03	13	280	negative regulation of nucleic acid-templated transcription
GO:0032784	5.63e-03	5	55	regulation of DNA-templated transcription, elongation
GO:0031137	5.84e-03	3	18	regulation of conjugation with cellular fusion
GO:0046999	5.84e-03	3	18	regulation of conjugation
GO:0043967	6.20e-03	2	6	histone H4 acetylation
GO:0051253	6.21e-03	13	284	negative regulation of RNA metabolic process
GO:0040029	6.42e-03	9	161	regulation of gene expression, epigenetic
GO:0010557	6.69e-03	16	388	positive regulation of macromolecule biosynthetic process
GO:0016458	7.22e-03	9	164	gene silencing
GO:0010969	8.56e-03	2	7	regulation of pheromone-dependent signal transduction involved in conjugation with cellular fusion
GO:0031087	8.56e-03	2	7	deadenylation-independent decapping of nuclear-transcribed mRNA
GO:0043901	8.56e-03	2	7	negative regulation of multi-organism process
GO:0060238	8.56e-03	2	7	regulation of signal transduction involved in conjugation with cellular fusion
GO:0045944	9.43e-03	13	299	positive regulation of transcription from RNA polymerase II promoter
GO:0009891	9.96e-03	16	405	positive regulation of biosynthetic process
GO:0031328	9.96e-03	16	405	positive regulation of cellular biosynthetic process
Group12
GOBPID	Pvalue	Count	Size	Term
GO:0042254	6.65e-15	33	391	ribosome biogenesis
GO:0022613	4.25e-13	34	480	ribonucleoprotein complex biogenesis
GO:0034660	1.97e-10	31	499	ncRNA metabolic process
GO:0034470	3.07e-10	27	387	ncRNA processing
GO:0006364	1.12e-09	22	271	rRNA processing
GO:0016072	3.33e-09	23	314	rRNA metabolic process
GO:0042273	1.10e-06	12	120	ribosomal large subunit biogenesis
GO:0000466	1.86e-06	10	84	maturation of 5.8S rRNA from tricistronic rRNA transcript (SSU-rRNA, 5.8S rRNA, LSU-rRNA)
GO:0000460	2.08e-06	10	85	maturation of 5.8S rRNA
GO:0042274	4.53e-06	12	137	ribosomal small subunit biogenesis
GO:0000469	6.57e-06	9	76	cleavage involved in rRNA processing
GO:0090305	9.21e-06	15	227	nucleic acid phosphodiester bond hydrolysis
GO:0090501	1.24e-05	12	151	RNA phosphodiester bond hydrolysis
GO:0030490	2.53e-05	10	112	maturation of SSU-rRNA
GO:0042255	5.25e-05	8	76	ribosome assembly
GO:0000462	6.17e-05	9	100	maturation of SSU-rRNA from tricistronic rRNA transcript (SSU-rRNA, 5.8S rRNA, LSU-rRNA)
GO:0000027	7.39e-05	6	41	ribosomal large subunit assembly
GO:0090503	1.61e-04	5	30	RNA phosphodiester bond hydrolysis, exonucleolytic
GO:0016073	1.89e-04	5	31	snRNA metabolic process
GO:0006399	1.97e-04	12	200	tRNA metabolic process
GO:0000467	2.38e-04	4	18	exonucleolytic trimming to generate mature 3'-end of 5.8S rRNA from tricistronic rRNA transcript (SSU-rRNA, 5.8S rRNA, LSU-rRNA)
GO:0000459	2.97e-04	4	19	exonucleolytic trimming involved in rRNA processing
GO:0031125	6.43e-04	4	23	rRNA 3'-end processing
GO:0043628	9.06e-04	5	43	ncRNA 3'-end processing
GO:0031126	1.59e-03	4	29	snoRNA 3'-end processing
GO:0031123	1.77e-03	6	73	RNA 3'-end processing
GO:0071042	2.12e-03	3	15	nuclear polyadenylation-dependent mRNA catabolic process
GO:0071047	2.12e-03	3	15	polyadenylation-dependent mRNA catabolic process
GO:0071051	2.12e-03	3	15	polyadenylation-dependent snoRNA 3'-end processing
GO:0000478	2.55e-03	5	54	endonucleolytic cleavage involved in rRNA processing
GO:0000479	2.55e-03	5	54	endonucleolytic cleavage of tricistronic rRNA transcript (SSU-rRNA, 5.8S rRNA, LSU-rRNA)
GO:0016078	2.58e-03	3	16	tRNA catabolic process
GO:0071038	2.58e-03	3	16	nuclear polyadenylation-dependent tRNA catabolic process
GO:0000470	2.77e-03	5	55	maturation of LSU-rRNA
GO:0034427	3.09e-03	3	17	nuclear-transcribed mRNA catabolic process, exonucleolytic, 3'-5'
GO:0043928	3.09e-03	3	17	exonucleolytic nuclear-transcribed mRNA catabolic process involved in deadenylation-dependent decay
GO:0070478	3.09e-03	3	17	nuclear-transcribed mRNA catabolic process, 3'-5' exonucleolytic nonsense-mediated decay
GO:0000291	3.67e-03	3	18	nuclear-transcribed mRNA catabolic process, exonucleolytic
GO:0009451	3.77e-03	7	113	RNA modification
GO:0022618	4.16e-03	9	178	ribonucleoprotein complex assembly
GO:0042797	4.30e-03	3	19	tRNA transcription from RNA polymerase III promoter
GO:1990481	4.48e-03	2	6	mRNA pseudouridine synthesis
GO:2001057	4.48e-03	2	6	reactive nitrogen species metabolic process
GO:0009304	4.99e-03	3	20	tRNA transcription
GO:0034472	4.99e-03	3	20	snRNA 3'-end processing
GO:0043634	4.99e-03	3	20	polyadenylation-dependent ncRNA catabolic process
GO:0071029	4.99e-03	3	20	nuclear ncRNA surveillance
GO:0071046	4.99e-03	3	20	nuclear polyadenylation-dependent ncRNA catabolic process
GO:0016180	5.75e-03	3	21	snRNA processing
GO:0070481	5.75e-03	3	21	nuclear-transcribed mRNA catabolic process, non-stop decay
Group13
GOBPID	Pvalue	Count	Size	Term
GO:0070192	6.31e-04	5	41	chromosome organization involved in meiotic cell cycle
GO:0007135	2.37e-03	3	16	meiosis II
GO:0045144	2.37e-03	3	16	meiotic sister chromatid segregation
GO:0044805	2.84e-03	3	17	late nucleophagy
GO:0006289	3.06e-03	5	58	nucleotide-excision repair
GO:0045132	3.30e-03	5	59	meiotic chromosome segregation
GO:0044702	3.39e-03	14	362	single organism reproductive process
GO:0000422	3.55e-03	4	37	mitophagy
GO:0061726	3.55e-03	4	37	mitochondrion disassembly
GO:0071103	4.87e-03	7	122	DNA conformation change
GO:0034727	5.17e-03	4	41	piecemeal microautophagy of nucleus
GO:0044804	6.13e-03	4	43	nucleophagy
GO:0070816	6.86e-03	3	23	phosphorylation of RNA polymerase II C-terminal domain
GO:0034389	7.70e-03	2	8	lipid particle organization
GO:0090522	7.70e-03	2	8	vesicle tethering involved in exocytosis
GO:0022414	8.85e-03	16	489	reproductive process
GO:0051382	9.80e-03	2	9	kinetochore assembly
Group14
GOBPID	Pvalue	Count	Size	Term
GO:0002181	1.10e-40	41	172	cytoplasmic translation
GO:0006412	1.64e-32	49	445	translation
GO:0043043	2.54e-32	49	449	peptide biosynthetic process
GO:0043604	2.03e-31	50	496	amide biosynthetic process
GO:0006518	1.43e-30	49	488	peptide metabolic process
GO:0022613	2.99e-16	35	480	ribonucleoprotein complex biogenesis
GO:0042254	2.18e-14	30	391	ribosome biogenesis
GO:0022618	8.88e-10	17	178	ribonucleoprotein complex assembly
GO:0042255	1.05e-09	12	76	ribosome assembly
GO:0071826	2.08e-09	17	188	ribonucleoprotein complex subunit organization
GO:0042273	2.35e-09	14	120	ribosomal large subunit biogenesis
GO:0042274	1.14e-07	13	137	ribosomal small subunit biogenesis
GO:0070925	1.08e-06	13	166	organelle assembly
GO:0000028	2.45e-06	6	27	ribosomal small subunit assembly
GO:0006364	2.49e-06	16	271	rRNA processing
GO:0006407	2.85e-06	5	16	rRNA export from nucleus
GO:0051029	2.85e-06	5	16	rRNA transport
GO:0016072	1.65e-05	16	314	rRNA metabolic process
GO:0000027	3.14e-05	6	41	ribosomal large subunit assembly
GO:0071428	3.81e-05	7	62	rRNA-containing ribonucleoprotein complex export from nucleus
GO:0034470	5.92e-05	17	387	ncRNA processing
GO:0034660	1.42e-04	19	499	ncRNA metabolic process
GO:0030490	2.81e-04	8	112	maturation of SSU-rRNA
GO:0071426	6.57e-04	8	127	ribonucleoprotein complex export from nucleus
GO:0071166	7.29e-04	8	129	ribonucleoprotein complex localization
GO:0006405	7.68e-04	8	130	RNA export from nucleus
GO:0006611	8.49e-04	8	132	protein export from nucleus
GO:0051168	9.84e-04	8	135	nuclear export
GO:0000470	1.42e-03	5	55	maturation of LSU-rRNA
GO:0006403	1.59e-03	9	180	RNA localization
GO:0006413	2.99e-03	5	65	translational initiation
GO:0006414	2.99e-03	5	65	translational elongation
GO:0050658	3.39e-03	8	164	RNA transport
GO:0051236	3.39e-03	8	164	establishment of RNA localization
GO:0050657	3.65e-03	8	166	nucleic acid transport
GO:1902582	3.97e-03	9	206	single-organism intracellular transport
GO:0000462	4.06e-03	6	100	maturation of SSU-rRNA from tricistronic rRNA transcript (SSU-rRNA, 5.8S rRNA, LSU-rRNA)
GO:0000463	4.34e-03	4	44	maturation of LSU-rRNA from tricistronic rRNA transcript (SSU-rRNA, 5.8S rRNA, LSU-rRNA)
GO:0006913	6.35e-03	8	182	nucleocytoplasmic transport
GO:0051169	6.55e-03	8	183	nuclear transport
GO:0006417	6.68e-03	7	146	regulation of translation
GO:0000448	7.76e-03	2	9	cleavage in ITS2 between 5.8S rRNA and LSU-rRNA of tricistronic rRNA transcript (SSU-rRNA, 5.8S rRNA, LSU-rRNA)
GO:0034248	8.56e-03	7	153	regulation of cellular amide metabolic process
GO:0006450	8.58e-03	3	28	regulation of translational fidelity
GO:0010608	9.48e-03	7	156	posttranscriptional regulation of gene expression
Group15
GOBPID	Pvalue	Count	Size	Term
GO:0015688	1.09e-05	4	10	iron chelate transport
GO:0015891	1.09e-05	4	10	siderophore transport
GO:1901678	6.70e-05	4	15	iron coordination entity transport
GO:0019878	5.58e-04	3	11	lysine biosynthetic process via aminoadipic acid
GO:0001172	7.35e-04	3	12	transcription, RNA-templated
GO:0009085	1.19e-03	3	14	lysine biosynthetic process
GO:0000723	1.29e-03	6	78	telomere maintenance
GO:0060249	1.29e-03	6	78	anatomical structure homeostasis
GO:0032200	1.38e-03	6	79	telomere organization
GO:0006553	1.47e-03	3	15	lysine metabolic process
GO:0055072	1.57e-03	5	55	iron ion homeostasis
GO:0055076	1.67e-03	6	82	transition metal ion homeostasis
GO:0061077	2.99e-03	3	19	chaperone-mediated protein folding
GO:0006412	3.43e-03	15	445	translation
GO:0043043	3.73e-03	15	449	peptide biosynthetic process
GO:0051028	4.55e-03	6	100	mRNA transport
GO:0042592	4.71e-03	12	328	homeostatic process
GO:0002181	5.21e-03	8	172	cytoplasmic translation
GO:0006458	5.23e-03	3	23	'de novo' protein folding
GO:0055065	6.61e-03	6	108	metal ion homeostasis
GO:0006518	8.05e-03	15	488	peptide metabolic process
GO:0006369	8.25e-03	3	27	termination of RNA polymerase II transcription
GO:0043604	9.31e-03	15	496	amide biosynthetic process
Group16
GOBPID	Pvalue	Count	Size	Term
GO:0071472	2.45e-03	3	19	cellular response to salt stress
GO:0000429	3.66e-03	4	44	carbon catabolite regulation of transcription from RNA polymerase II promoter
GO:0006782	4.21e-03	2	7	protoporphyrinogen IX biosynthetic process
GO:0046501	4.21e-03	2	7	protoporphyrinogen IX metabolic process
GO:0045990	5.41e-03	4	49	carbon catabolite regulation of transcription
GO:0000433	8.76e-03	2	10	negative regulation of transcription from RNA polymerase II promoter by glucose
GO:0045014	8.76e-03	2	10	negative regulation of transcription by glucose
Group17
GOBPID	Pvalue	Count	Size	Term
GO:0046942	3.51e-05	8	91	carboxylic acid transport
GO:0015849	4.45e-05	8	94	organic acid transport
GO:1905039	1.58e-04	6	59	carboxylic acid transmembrane transport
GO:1903825	2.28e-04	6	63	organic acid transmembrane transport
GO:0098656	2.77e-04	7	92	anion transmembrane transport
GO:0006820	3.02e-04	10	191	anion transport
GO:0015711	3.82e-04	9	161	organic anion transport
GO:0034220	1.02e-03	10	223	ion transmembrane transport
GO:0006835	1.87e-03	3	18	dicarboxylic acid transport
GO:0009260	2.36e-03	5	67	ribonucleotide biosynthetic process
GO:0006811	2.70e-03	13	389	ion transport
GO:0055085	3.08e-03	14	443	transmembrane transport
GO:0046390	3.43e-03	5	73	ribose phosphate biosynthetic process
GO:0015740	3.91e-03	2	7	C4-dicarboxylate transport
GO:0015937	3.91e-03	2	7	coenzyme A biosynthetic process
GO:0032974	3.91e-03	2	7	amino acid transmembrane export from vacuole
GO:0033866	3.91e-03	2	7	nucleoside bisphosphate biosynthetic process
GO:0034030	3.91e-03	2	7	ribonucleoside bisphosphate biosynthetic process
GO:0034033	3.91e-03	2	7	purine nucleoside bisphosphate biosynthetic process
GO:0034487	3.91e-03	2	7	vacuolar amino acid transmembrane transport
GO:0044746	3.91e-03	2	7	amino acid transmembrane export
GO:0009259	4.03e-03	7	145	ribonucleotide metabolic process
GO:0032973	5.16e-03	2	8	amino acid export
GO:0034486	5.16e-03	2	8	vacuolar transmembrane transport
GO:0006865	7.62e-03	4	56	amino acid transport
GO:0019693	7.85e-03	7	164	ribose phosphate metabolic process
GO:0006222	8.15e-03	2	10	UMP biosynthetic process
GO:0009173	8.15e-03	2	10	pyrimidine ribonucleoside monophosphate metabolic process
GO:0009174	8.15e-03	2	10	pyrimidine ribonucleoside monophosphate biosynthetic process
GO:0015936	8.15e-03	2	10	coenzyme A metabolic process
GO:0033865	8.15e-03	2	10	nucleoside bisphosphate metabolic process
GO:0033875	8.15e-03	2	10	ribonucleoside bisphosphate metabolic process
GO:0034032	8.15e-03	2	10	purine nucleoside bisphosphate metabolic process
GO:0046049	8.15e-03	2	10	UMP metabolic process
Group18
GOBPID	Pvalue	Count	Size	Term
GO:0007030	5.04e-04	3	13	Golgi organization
GO:0051784	2.15e-03	5	73	negative regulation of nuclear division
GO:0045835	3.23e-03	3	24	negative regulation of meiotic nuclear division
GO:0051447	4.54e-03	3	27	negative regulation of meiotic cell cycle
GO:0051598	5.34e-03	2	9	meiotic recombination checkpoint
GO:0010948	5.85e-03	5	92	negative regulation of cell cycle process
GO:0006303	6.13e-03	3	30	double-strand break repair via nonhomologous end joining
GO:0006818	6.40e-03	5	94	hydrogen transport
GO:0001558	7.36e-03	3	32	regulation of cell growth
GO:2000242	8.02e-03	3	33	negative regulation of reproductive process
GO:0033313	8.03e-03	2	11	meiotic cell cycle checkpoint
Group19
GOBPID	Pvalue	Count	Size	Term
GO:0006260	2.25e-10	15	156	DNA replication
GO:0006261	5.42e-09	13	138	DNA-dependent DNA replication
GO:0006302	1.14e-08	12	120	double-strand break repair
GO:0006281	1.55e-07	16	288	DNA repair
GO:0006974	2.00e-07	17	333	cellular response to DNA damage stimulus
GO:0000724	6.91e-07	8	64	double-strand break repair via homologous recombination
GO:0000725	1.55e-06	8	71	recombinational repair
GO:0006259	2.09e-06	19	486	DNA metabolic process
GO:0022414	9.82e-06	18	489	reproductive process
GO:0006310	1.47e-05	11	194	DNA recombination
GO:1903047	3.64e-05	15	388	mitotic cell cycle process
GO:0000278	6.53e-05	15	408	mitotic cell cycle
GO:0043328	1.15e-04	4	22	protein targeting to vacuole involved in ubiquitin-dependent protein catabolic process via the multivesicular body sorting pathway
GO:0051301	1.75e-04	12	299	cell division
GO:0009262	1.83e-04	3	10	deoxyribonucleotide metabolic process
GO:0009263	1.83e-04	3	10	deoxyribonucleotide biosynthetic process
GO:0048285	3.42e-04	13	370	organelle fission
GO:0000079	3.49e-04	4	29	regulation of cyclin-dependent protein serine/threonine kinase activity
GO:1904029	4.54e-04	4	31	regulation of cyclin-dependent protein kinase activity
GO:0043162	5.81e-04	4	33	ubiquitin-dependent protein catabolic process via the multivesicular body sorting pathway
GO:0030148	8.14e-04	4	36	sphingolipid biosynthetic process
GO:0000280	9.31e-04	12	359	nuclear division
GO:0044702	1.00e-03	12	362	single organism reproductive process
GO:0007126	1.10e-03	8	177	meiotic nuclear division
GO:0007064	1.11e-03	4	39	mitotic sister chromatid cohesion
GO:0007131	1.13e-03	5	67	reciprocal meiotic recombination
GO:0035825	1.13e-03	5	67	reciprocal DNA recombination
GO:0000726	1.22e-03	4	40	non-recombinational repair
GO:0006273	1.37e-03	3	19	lagging strand elongation
GO:0032511	1.47e-03	4	42	late endosome to vacuole transport via multivesicular body sorting pathway
GO:0032509	1.75e-03	4	44	endosome transport via multivesicular body sorting pathway
GO:2000241	1.87e-03	5	75	regulation of reproductive process
GO:1903046	1.91e-03	10	287	meiotic cell cycle process
GO:0007127	2.03e-03	6	112	meiosis I
GO:0000735	2.03e-03	2	6	removal of nonhomologous ends
GO:2000001	2.03e-03	2	6	regulation of DNA damage checkpoint
GO:0040020	2.06e-03	4	46	regulation of meiotic nuclear division
GO:0000281	2.49e-03	5	80	mitotic cytokinesis
GO:0006665	2.61e-03	4	49	sphingolipid metabolic process
GO:0051445	2.81e-03	4	50	regulation of meiotic cell cycle
GO:0042148	2.83e-03	2	7	strand invasion
GO:0061640	3.41e-03	5	86	cytoskeleton-dependent cytokinesis
GO:0000727	3.45e-03	3	26	double-strand break repair via break-induced replication
GO:0006312	3.72e-03	4	54	mitotic recombination
GO:0036297	3.74e-03	2	8	interstrand cross-link repair
GO:0043137	3.74e-03	2	8	DNA replication, removal of RNA primer
GO:1902969	3.74e-03	2	8	mitotic DNA replication
GO:2000779	3.74e-03	2	8	regulation of double-strand break repair
GO:0051726	3.78e-03	9	264	regulation of cell cycle
GO:0051321	4.03e-03	10	318	meiotic cell cycle
Group20
GOBPID	Pvalue	Count	Size	Term
GO:0032543	7.79e-10	13	126	mitochondrial translation
GO:0006412	3.11e-04	14	445	translation
GO:0043043	3.41e-04	14	449	peptide biosynthetic process
GO:0006518	7.94e-04	14	488	peptide metabolic process
GO:0043604	9.33e-04	14	496	amide biosynthetic process
GO:0007187	1.80e-03	2	6	G-protein coupled receptor signaling pathway, coupled to cyclic nucleotide second messenger
GO:0007188	1.80e-03	2	6	adenylate cyclase-modulating G-protein coupled receptor signaling pathway
GO:0045861	6.36e-03	2	11	negative regulation of proteolysis
GO:0048284	7.46e-03	5	110	organelle fusion
GO:0098869	7.94e-03	3	37	cellular oxidant detoxification
GO:0006457	8.65e-03	5	114	protein folding
GO:0098754	9.19e-03	3	39	detoxification
GO:1990748	9.19e-03	3	39	cellular detoxification
Group21
GOBPID	Pvalue	Count	Size	Term
GO:0006974	5.37e-11	20	333	cellular response to DNA damage stimulus
GO:0006281	3.34e-10	18	288	DNA repair
GO:0006259	1.10e-09	22	486	DNA metabolic process
GO:0006302	2.46e-09	12	120	double-strand break repair
GO:0000731	3.56e-08	6	20	DNA synthesis involved in DNA repair
GO:0019985	8.26e-07	5	18	translesion synthesis
GO:1903047	7.00e-06	15	388	mitotic cell cycle process
GO:0006301	1.05e-05	5	29	postreplication repair
GO:0000278	1.29e-05	15	408	mitotic cell cycle
GO:0071897	1.32e-05	7	77	DNA biosynthetic process
GO:0007062	2.47e-05	6	57	sister chromatid cohesion
GO:0007064	4.69e-05	5	39	mitotic sister chromatid cohesion
GO:0051726	7.42e-05	11	264	regulation of cell cycle
GO:0031570	1.17e-04	5	47	DNA integrity checkpoint
GO:0070987	1.70e-04	3	11	error-free translesion synthesis
GO:0006260	1.95e-04	8	156	DNA replication
GO:0071103	2.55e-04	7	122	DNA conformation change
GO:0000280	2.76e-04	12	359	nuclear division
GO:0044702	2.98e-04	12	362	single organism reproductive process
GO:0007059	3.39e-04	9	214	chromosome segregation
GO:0000075	3.65e-04	6	92	cell cycle checkpoint
GO:0048285	3.65e-04	12	370	organelle fission
GO:0022414	3.99e-04	14	489	reproductive process
GO:0000724	5.08e-04	5	64	double-strand break repair via homologous recombination
GO:0098813	5.17e-04	8	180	nuclear chromosome segregation
GO:0006261	5.41e-04	7	138	DNA-dependent DNA replication
GO:0007020	8.00e-04	3	18	microtubule nucleation
GO:0000725	8.20e-04	5	71	recombinational repair
GO:0051052	8.60e-04	6	108	regulation of DNA metabolic process
GO:0051301	9.54e-04	10	299	cell division
GO:0006285	1.06e-03	2	5	base-excision repair, AP site formation
GO:0006335	1.06e-03	2	5	DNA replication-dependent nucleosome assembly
GO:0034723	1.06e-03	2	5	DNA replication-dependent nucleosome organization
GO:1990683	1.06e-03	2	5	DNA double-strand break attachment to nuclear envelope
GO:2001020	1.28e-03	3	21	regulation of response to DNA damage stimulus
GO:2000001	1.58e-03	2	6	regulation of DNA damage checkpoint
GO:0043570	1.67e-03	3	23	maintenance of DNA repeat elements
GO:0045786	1.99e-03	6	127	negative regulation of cell cycle
GO:0065004	2.33e-03	6	131	protein-DNA complex assembly
GO:0006270	2.50e-03	4	55	DNA replication initiation
GO:0010526	2.91e-03	2	8	negative regulation of transposition, RNA-mediated
GO:0010529	2.91e-03	2	8	negative regulation of transposition
GO:0097240	2.91e-03	2	8	chromosome attachment to the nuclear envelope
GO:1902969	2.91e-03	2	8	mitotic DNA replication
GO:2000779	2.91e-03	2	8	regulation of double-strand break repair
GO:0007114	3.04e-03	4	58	cell budding
GO:0019954	3.04e-03	4	58	asexual reproduction
GO:0046785	3.30e-03	3	29	microtubule polymerization
GO:0006323	3.44e-03	4	60	DNA packaging
GO:0051258	3.65e-03	4	61	protein polymerization
Group22
GOBPID	Pvalue	Count	Size	Term
GO:0030833	1.65e-06	5	23	regulation of actin filament polymerization
GO:0008064	2.07e-06	5	24	regulation of actin polymerization or depolymerization
GO:0030041	2.07e-06	5	24	actin filament polymerization
GO:0030832	2.07e-06	5	24	regulation of actin filament length
GO:0008154	4.65e-06	5	28	actin polymerization or depolymerization
GO:0032271	1.26e-05	5	34	regulation of protein polymerization
GO:0045333	3.16e-05	7	100	cellular respiration
GO:0055114	3.84e-05	14	451	oxidation-reduction process
GO:0006091	4.76e-05	9	189	generation of precursor metabolites and energy
GO:0032956	6.35e-05	5	47	regulation of actin cytoskeleton organization
GO:0032970	6.35e-05	5	47	regulation of actin filament-based process
GO:1902903	6.35e-05	5	47	regulation of supramolecular fiber organization
GO:1990542	1.25e-04	5	54	mitochondrial transmembrane transport
GO:0034314	1.55e-04	3	12	Arp2/3 complex-mediated actin nucleation
GO:0072350	1.93e-04	4	32	tricarboxylic acid metabolic process
GO:0051258	2.23e-04	5	61	protein polymerization
GO:0032535	2.41e-04	5	62	regulation of cellular component size
GO:0090066	2.41e-04	5	62	regulation of anatomical structure size
GO:0030838	2.53e-04	3	14	positive regulation of actin filament polymerization
GO:0045010	2.53e-04	3	14	actin nucleation
GO:0043623	2.62e-04	9	236	cellular protein complex assembly
GO:0071822	2.70e-04	11	349	protein complex subunit organization
GO:0000147	3.14e-04	3	15	actin cortical patch assembly
GO:0006461	3.25e-04	10	298	protein complex assembly
GO:0015980	4.42e-04	7	152	energy derivation by oxidation of organic compounds
GO:0070271	4.46e-04	10	310	protein complex biogenesis
GO:0009060	4.87e-04	5	72	aerobic respiration
GO:0007015	5.19e-04	5	73	actin filament organization
GO:0044396	5.52e-04	3	18	actin cortical patch organization
GO:0051493	5.53e-04	5	74	regulation of cytoskeleton organization
GO:0007005	5.84e-04	9	263	mitochondrion organization
GO:0030036	7.94e-04	6	121	actin cytoskeleton organization
GO:0051495	7.96e-04	4	46	positive regulation of cytoskeleton organization
GO:0006839	9.35e-04	5	83	mitochondrial transport
GO:0043254	9.35e-04	5	83	regulation of protein complex assembly
GO:0030029	9.83e-04	6	126	actin filament-based process
GO:0032273	1.16e-03	3	23	positive regulation of protein polymerization
GO:1902600	1.36e-03	4	53	hydrogen ion transmembrane transport
GO:0046034	1.42e-03	5	91	ATP metabolic process
GO:0009205	1.64e-03	5	94	purine ribonucleoside triphosphate metabolic process
GO:0030835	1.71e-03	2	7	negative regulation of actin filament depolymerization
GO:0051016	1.71e-03	2	7	barbed-end actin filament capping
GO:0051693	1.71e-03	2	7	actin filament capping
GO:0009144	1.80e-03	5	96	purine nucleoside triphosphate metabolic process
GO:0030865	1.86e-03	3	27	cortical cytoskeleton organization
GO:0030866	1.86e-03	3	27	cortical actin cytoskeleton organization
GO:0043244	1.86e-03	3	27	regulation of protein complex disassembly
GO:0009199	1.97e-03	5	98	ribonucleoside triphosphate metabolic process
GO:0006626	2.03e-03	4	59	protein targeting to mitochondrion
GO:0055086	2.07e-03	8	254	nucleobase-containing small molecule metabolic process
Group23
GOBPID	Pvalue	Count	Size	Term
GO:0051278	1.58e-03	3	26	fungal-type cell wall polysaccharide biosynthetic process
GO:0071966	1.58e-03	3	26	fungal-type cell wall polysaccharide metabolic process
GO:0070592	2.17e-03	3	29	cell wall polysaccharide biosynthetic process
GO:0010383	2.90e-03	3	32	cell wall polysaccharide metabolic process
GO:0032197	5.48e-03	3	40	transposition, RNA-mediated
GO:0032196	7.63e-03	3	45	transposition
GO:0010458	8.61e-03	3	47	exit from mitosis
GO:0044038	8.61e-03	3	47	cell wall macromolecule biosynthetic process
GO:0070589	8.61e-03	3	47	cellular component macromolecule biosynthetic process
Group24
GOBPID	Pvalue	Count	Size	Term
GO:0009240	8.56e-04	2	5	isopentenyl diphosphate biosynthetic process
GO:0046490	8.56e-04	2	5	isopentenyl diphosphate metabolic process
GO:2000219	4.54e-03	2	11	positive regulation of invasive growth in response to glucose limitation
GO:0006084	6.36e-03	2	13	acetyl-CoA metabolic process
GO:0010499	8.46e-03	2	15	proteasomal ubiquitin-independent protein catabolic process
GO:0030046	9.61e-03	2	16	parallel actin filament bundle assembly
GO:0070649	9.61e-03	2	16	formin-nucleated actin cable assembly
GO:0070786	9.61e-03	2	16	positive regulation of growth of unicellular organism as a thread of attached cells
Group25
GOBPID	Pvalue	Count	Size	Term
GO:0009117	5.64e-04	8	226	nucleotide metabolic process
GO:0006753	6.52e-04	8	231	nucleoside phosphate metabolic process
GO:0051261	6.97e-04	3	21	protein depolymerization
GO:0043243	1.05e-03	2	6	positive regulation of protein complex disassembly
GO:0016311	1.11e-03	6	140	dephosphorylation
GO:0055086	1.21e-03	8	254	nucleobase-containing small molecule metabolic process
GO:0007105	1.46e-03	2	7	cytokinesis, site selection
GO:0032186	1.46e-03	2	7	cellular bud neck septin ring organization
GO:0072521	1.81e-03	6	154	purine-containing compound metabolic process
GO:1902533	1.82e-03	3	29	positive regulation of intracellular signal transduction
GO:0030834	2.47e-03	2	9	regulation of actin filament depolymerization
GO:0030042	3.07e-03	2	10	actin filament depolymerization
GO:0006470	3.14e-03	4	72	protein dephosphorylation
GO:0009967	3.42e-03	3	36	positive regulation of signal transduction
GO:0023056	3.42e-03	3	36	positive regulation of signaling
GO:0032008	3.74e-03	2	11	positive regulation of TOR signaling
GO:0009966	4.27e-03	5	127	regulation of signal transduction
GO:1901879	4.46e-03	2	12	regulation of protein depolymerization
GO:0009150	5.03e-03	5	132	purine ribonucleotide metabolic process
GO:0023051	5.03e-03	5	132	regulation of signaling
GO:0010646	5.36e-03	5	134	regulation of cell communication
GO:0006163	5.71e-03	5	136	purine nucleotide metabolic process
GO:0010647	6.05e-03	3	44	positive regulation of cell communication
GO:0070131	6.98e-03	2	15	positive regulation of mitochondrial translation
GO:0046034	7.25e-03	4	91	ATP metabolic process
GO:0009259	7.46e-03	5	145	ribonucleotide metabolic process
GO:0019637	7.76e-03	9	417	organophosphate metabolic process
GO:0032006	7.93e-03	2	16	regulation of TOR signaling
GO:0070129	7.93e-03	2	16	regulation of mitochondrial translation
GO:0009205	8.12e-03	4	94	purine ribonucleoside triphosphate metabolic process
GO:0043624	8.17e-03	3	49	cellular protein complex disassembly
GO:0009144	8.74e-03	4	96	purine nucleoside triphosphate metabolic process
GO:0072524	9.06e-03	4	97	pyridine-containing compound metabolic process
GO:0000910	9.39e-03	4	98	cytokinesis
GO:0009199	9.39e-03	4	98	ribonucleoside triphosphate metabolic process
Group26
GOBPID	Pvalue	Count	Size	Term
GO:0050821	1.64e-03	2	9	protein stabilization
GO:0034498	2.48e-03	2	11	early endosome to Golgi transport
GO:0031647	3.48e-03	2	13	regulation of protein stability
GO:0044283	8.87e-03	7	347	small molecule biosynthetic process
Group27
GOBPID	Pvalue	Count	Size	Term
GO:0043604	1.58e-03	10	496	amide biosynthetic process
GO:0006412	2.78e-03	9	445	translation
GO:0043043	2.96e-03	9	449	peptide biosynthetic process
GO:0006518	5.17e-03	9	488	peptide metabolic process
GO:0002181	6.26e-03	5	172	cytoplasmic translation
Group28
GOBPID	Pvalue	Count	Size	Term
GO:0032543	2.28e-03	5	126	mitochondrial translation
GO:0072329	6.64e-03	3	52	monocarboxylic acid catabolic process
Group29
GOBPID	Pvalue	Count	Size	Term
GO:0005978	5.03e-04	3	21	glycogen biosynthetic process
GO:0000754	6.63e-04	3	23	adaptation of signaling pathway by response to pheromone involved in conjugation with cellular fusion
GO:0023058	6.63e-04	3	23	adaptation of signaling pathway
GO:0015980	9.42e-04	6	152	energy derivation by oxidation of organic compounds
GO:0005992	1.17e-03	2	7	trehalose biosynthetic process
GO:0046351	1.55e-03	2	8	disaccharide biosynthetic process
GO:0035822	1.99e-03	2	9	gene conversion
GO:0005977	2.30e-03	3	35	glycogen metabolic process
GO:0034637	2.43e-03	4	75	cellular carbohydrate biosynthetic process
GO:0009312	2.47e-03	2	10	oligosaccharide biosynthetic process
GO:0006112	2.70e-03	3	37	energy reserve metabolic process
GO:0006091	2.88e-03	6	189	generation of precursor metabolites and energy
GO:0000749	2.94e-03	4	79	response to pheromone involved in conjugation with cellular fusion
GO:0022616	3.14e-03	3	39	DNA strand elongation
GO:0005991	3.59e-03	2	12	trehalose metabolic process
GO:0009250	4.15e-03	3	43	glucan biosynthetic process
GO:0070828	4.22e-03	2	13	heterochromatin organization
GO:0071444	5.49e-03	4	94	cellular response to pheromone
GO:0055114	6.09e-03	9	451	oxidation-reduction process
GO:0019236	7.83e-03	4	104	response to pheromone
Group30
GOBPID	Pvalue	Count	Size	Term
GO:0043486	7.02e-03	2	18	histone exchange
GO:0032259	9.68e-03	4	119	methylation
Group31
GOBPID	Pvalue	Count	Size	Term
GO:0051301	9.58e-08	13	299	cell division
GO:0000278	5.15e-07	14	408	mitotic cell cycle
GO:1903047	1.95e-06	13	388	mitotic cell cycle process
GO:0007067	4.61e-06	10	234	mitotic nuclear division
GO:0010696	1.23e-05	3	7	positive regulation of spindle pole body separation
GO:0010695	2.93e-05	3	9	regulation of spindle pole body separation
GO:0070507	3.78e-05	4	27	regulation of microtubule cytoskeleton organization
GO:0032886	4.39e-05	4	28	regulation of microtubule-based process
GO:0000073	9.78e-05	3	13	spindle pole body separation
GO:0051493	1.78e-04	5	74	regulation of cytoskeleton organization
GO:0000280	1.86e-04	10	359	nuclear division
GO:0044770	1.99e-04	7	171	cell cycle phase transition
GO:0044772	1.99e-04	7	171	mitotic cell cycle phase transition
GO:0048285	2.39e-04	10	370	organelle fission
GO:0033043	3.13e-04	9	311	regulation of organelle organization
GO:0010458	3.46e-04	4	47	exit from mitosis
GO:0007010	3.73e-04	8	251	cytoskeleton organization
GO:0000226	9.45e-04	5	106	microtubule cytoskeleton organization
GO:0071988	1.06e-03	2	7	protein localization to spindle pole body
GO:1905508	1.06e-03	2	7	protein localization to microtubule organizing center
GO:0072698	1.41e-03	2	8	protein localization to microtubule cytoskeleton
GO:0051300	1.54e-03	3	32	spindle pole body organization
GO:0007017	1.77e-03	5	122	microtubule-based process
GO:0010564	2.13e-03	6	187	regulation of cell cycle process
GO:0031023	2.17e-03	3	36	microtubule organizing center organization
GO:0044380	2.25e-03	2	10	protein localization to cytoskeleton
GO:0051128	3.07e-03	9	428	regulation of cellular component organization
GO:0007088	4.11e-03	4	91	regulation of mitotic nuclear division
GO:0007051	4.13e-03	3	45	spindle organization
GO:0051495	4.39e-03	3	46	positive regulation of cytoskeleton organization
GO:0006468	6.31e-03	6	233	protein phosphorylation
GO:0090068	6.54e-03	3	53	positive regulation of cell cycle process
GO:0072488	6.58e-03	2	17	ammonium transmembrane transport
GO:0033047	8.01e-03	3	57	regulation of mitotic sister chromatid segregation
GO:0000920	9.07e-03	2	20	cell separation after cytokinesis
GO:0006826	9.07e-03	2	20	iron ion transport
GO:0033045	9.23e-03	3	60	regulation of sister chromatid segregation
GO:0098813	9.35e-03	5	180	nuclear chromosome segregation
GO:0015696	9.98e-03	2	21	ammonium transport
GO:1902904	9.98e-03	2	21	negative regulation of supramolecular fiber organization
Group32
GOBPID	Pvalue	Count	Size	Term
GO:0042254	2.77e-15	21	391	ribosome biogenesis
GO:0022613	1.72e-13	21	480	ribonucleoprotein complex biogenesis
GO:0016072	5.52e-10	15	314	rRNA metabolic process
GO:0006364	8.91e-10	14	271	rRNA processing
GO:0034470	1.02e-09	16	387	ncRNA processing
GO:0034660	4.96e-09	17	499	ncRNA metabolic process
GO:0042273	1.23e-05	7	120	ribosomal large subunit biogenesis
GO:0042274	2.93e-05	7	137	ribosomal small subunit biogenesis
GO:0030490	8.96e-05	6	112	maturation of SSU-rRNA
GO:0000154	5.91e-04	3	25	rRNA modification
GO:0010501	7.44e-04	3	27	RNA secondary structure unwinding
GO:0009451	8.86e-04	5	113	RNA modification
GO:0071426	1.50e-03	5	127	ribonucleoprotein complex export from nucleus
GO:0071166	1.61e-03	5	129	ribonucleoprotein complex localization
GO:0006405	1.66e-03	5	130	RNA export from nucleus
GO:0006611	1.78e-03	5	132	protein export from nucleus
GO:0051168	1.96e-03	5	135	nuclear export
GO:0000463	3.11e-03	3	44	maturation of LSU-rRNA from tricistronic rRNA transcript (SSU-rRNA, 5.8S rRNA, LSU-rRNA)
GO:0016239	3.31e-03	2	13	positive regulation of macroautophagy
GO:0000054	4.23e-03	3	49	ribosomal subunit export from nucleus
GO:0033753	4.23e-03	3	49	establishment of ribosome localization
GO:0000462	4.37e-03	4	100	maturation of SSU-rRNA from tricistronic rRNA transcript (SSU-rRNA, 5.8S rRNA, LSU-rRNA)
GO:0033750	4.48e-03	3	50	ribosome localization
GO:0050658	4.57e-03	5	164	RNA transport
GO:0051236	4.57e-03	5	164	establishment of RNA localization
GO:0050657	4.81e-03	5	166	nucleic acid transport
GO:0000470	5.86e-03	3	55	maturation of LSU-rRNA
GO:0010508	6.35e-03	2	18	positive regulation of autophagy
GO:0019932	6.35e-03	2	18	second-messenger-mediated signaling
GO:0006403	6.77e-03	5	180	RNA localization
GO:0006913	7.09e-03	5	182	nucleocytoplasmic transport
GO:0051169	7.25e-03	5	183	nuclear transport
GO:0071428	8.18e-03	3	62	rRNA-containing ribonucleoprotein complex export from nucleus
GO:0071265	8.61e-03	2	21	L-methionine biosynthetic process
GO:0016241	9.43e-03	2	22	regulation of macroautophagy
Group33
GOBPID	Pvalue	Count	Size	Term
GO:0000722	2.92e-08	6	31	telomere maintenance via recombination
GO:0032508	3.40e-08	7	54	DNA duplex unwinding
GO:0032392	8.10e-08	7	61	DNA geometric change
GO:0071103	7.09e-07	8	122	DNA conformation change
GO:0006312	9.21e-07	6	54	mitotic recombination
GO:0000723	8.20e-06	6	78	telomere maintenance
GO:0060249	8.20e-06	6	78	anatomical structure homeostasis
GO:0032200	8.83e-06	6	79	telomere organization
GO:0006310	1.86e-04	7	194	DNA recombination
GO:0006259	2.82e-03	9	486	DNA metabolic process
Group34
GOBPID	Pvalue	Count	Size	Term
GO:0016236	4.56e-03	4	104	macroautophagy
GO:0048193	9.15e-03	5	199	Golgi vesicle transport
Group35
GOBPID	Pvalue	Count	Size	Term
GO:0022613	4.90e-11	18	480	ribonucleoprotein complex biogenesis
GO:0042254	2.95e-09	15	391	ribosome biogenesis
GO:0006364	3.80e-08	12	271	rRNA processing
GO:0016072	1.94e-07	12	314	rRNA metabolic process
GO:0042273	4.94e-07	8	120	ribosomal large subunit biogenesis
GO:0034470	1.86e-06	12	387	ncRNA processing
GO:0034660	4.30e-06	13	499	ncRNA metabolic process
GO:0042274	1.66e-05	7	137	ribosomal small subunit biogenesis
GO:0030490	5.53e-05	6	112	maturation of SSU-rRNA
GO:0032259	7.77e-05	6	119	methylation
GO:0043414	2.31e-04	5	92	macromolecule methylation
GO:0000478	3.19e-04	4	54	endonucleolytic cleavage involved in rRNA processing
GO:0000479	3.19e-04	4	54	endonucleolytic cleavage of tricistronic rRNA transcript (SSU-rRNA, 5.8S rRNA, LSU-rRNA)
GO:0000462	3.42e-04	5	100	maturation of SSU-rRNA from tricistronic rRNA transcript (SSU-rRNA, 5.8S rRNA, LSU-rRNA)
GO:0031056	4.09e-04	3	24	regulation of histone modification
GO:0000154	4.62e-04	3	25	rRNA modification
GO:0034968	4.62e-04	3	25	histone lysine methylation
GO:0016571	7.22e-04	3	29	histone methylation
GO:1902275	7.30e-04	4	67	regulation of chromatin organization
GO:0033182	7.75e-04	2	7	regulation of histone ubiquitination
GO:0000480	8.81e-04	3	31	endonucleolytic cleavage in 5'-ETS of tricistronic rRNA transcript (SSU-rRNA, 5.8S rRNA, LSU-rRNA)
GO:0000472	9.68e-04	3	32	endonucleolytic cleavage to generate mature 5'-end of SSU-rRNA from (SSU-rRNA, 5.8S rRNA, LSU-rRNA)
GO:0031060	1.03e-03	2	8	regulation of histone methylation
GO:0000967	1.06e-03	3	33	rRNA 5'-end processing
GO:0034471	1.06e-03	3	33	ncRNA 5'-end processing
GO:0000966	1.16e-03	3	34	RNA 5'-end processing
GO:0000469	1.17e-03	4	76	cleavage involved in rRNA processing
GO:0016570	1.30e-03	5	134	histone modification
GO:0018022	1.37e-03	3	36	peptidyl-lysine methylation
GO:0000466	1.70e-03	4	84	maturation of 5.8S rRNA from tricistronic rRNA transcript (SSU-rRNA, 5.8S rRNA, LSU-rRNA)
GO:0000460	1.78e-03	4	85	maturation of 5.8S rRNA
GO:0000447	2.15e-03	3	42	endonucleolytic cleavage in ITS1 to separate SSU-rRNA from 5.8S rRNA and LSU-rRNA from tricistronic rRNA transcript (SSU-rRNA, 5.8S rRNA, LSU-rRNA)
GO:0000463	2.46e-03	3	44	maturation of LSU-rRNA from tricistronic rRNA transcript (SSU-rRNA, 5.8S rRNA, LSU-rRNA)
GO:0090502	3.23e-03	4	100	RNA phosphodiester bond hydrolysis, endonucleolytic
GO:0031167	3.27e-03	2	14	rRNA methylation
GO:0000054	3.34e-03	3	49	ribosomal subunit export from nucleus
GO:0033753	3.34e-03	3	49	establishment of ribosome localization
GO:0033750	3.54e-03	3	50	ribosome localization
GO:0006479	3.96e-03	3	52	protein methylation
GO:0008213	3.96e-03	3	52	protein alkylation
GO:0000413	4.27e-03	2	16	protein peptidyl-prolyl isomerization
GO:0022618	4.51e-03	5	178	ribonucleoprotein complex assembly
GO:0000470	4.64e-03	3	55	maturation of LSU-rRNA
GO:0080135	4.64e-03	3	55	regulation of cellular response to stress
GO:0006283	4.83e-03	2	17	transcription-coupled nucleotide-excision repair
GO:0016574	4.83e-03	2	17	histone ubiquitination
GO:0018208	4.83e-03	2	17	peptidyl-proline modification
GO:0051568	4.83e-03	2	17	histone H3-K4 methylation
GO:0016569	5.07e-03	5	183	covalent chromatin modification
GO:0071826	5.68e-03	5	188	ribonucleoprotein complex subunit organization
Group36
GOBPID	Pvalue	Count	Size	Term
GO:0006267	1.96e-04	3	20	pre-replicative complex assembly involved in nuclear cell cycle DNA replication
GO:0036388	1.96e-04	3	20	pre-replicative complex assembly
GO:1902299	1.96e-04	3	20	pre-replicative complex assembly involved in cell cycle DNA replication
GO:0032508	2.53e-04	4	54	DNA duplex unwinding
GO:0032392	4.05e-04	4	61	DNA geometric change
GO:0000727	4.37e-04	3	26	double-strand break repair via break-induced replication
GO:0071103	6.45e-04	5	122	DNA conformation change
GO:0032506	1.06e-03	3	35	cytokinetic process
GO:0006271	1.15e-03	3	36	DNA strand elongation involved in DNA replication
GO:0051301	1.44e-03	7	299	cell division
GO:0022616	1.46e-03	3	39	DNA strand elongation
GO:1902589	1.69e-03	9	496	single-organism organelle organization
GO:0044802	1.79e-03	6	227	single-organism membrane organization
GO:0033260	1.81e-03	3	42	nuclear DNA replication
GO:0044801	1.91e-03	4	92	single-organism membrane fusion
GO:0044786	1.94e-03	3	43	cell cycle DNA replication
GO:0030950	2.12e-03	2	12	establishment or maintenance of actin cytoskeleton polarity
GO:0061025	2.23e-03	4	96	membrane fusion
GO:0000910	2.41e-03	4	98	cytokinesis
GO:0006268	2.50e-03	2	13	DNA unwinding involved in DNA replication
GO:0030952	2.50e-03	2	13	establishment or maintenance of cytoskeleton polarity
GO:0061024	2.81e-03	6	248	membrane organization
GO:0048284	3.66e-03	4	110	organelle fusion
GO:0006270	3.92e-03	3	55	DNA replication initiation
GO:0071824	4.09e-03	5	185	protein-DNA complex subunit organization
GO:0006302	5.00e-03	4	120	double-strand break repair
GO:0006281	5.88e-03	6	288	DNA repair
GO:0000917	5.94e-03	2	20	barrier septum assembly
GO:0090529	5.94e-03	2	20	cell septum assembly
GO:0000724	6.01e-03	3	64	double-strand break repair via homologous recombination
GO:0007118	6.54e-03	2	21	budding cell apical bud growth
GO:0065004	6.82e-03	4	131	protein-DNA complex assembly
GO:1902410	7.17e-03	2	22	mitotic cytokinetic process
GO:0000725	8.02e-03	3	71	recombinational repair
GO:0007007	9.21e-03	2	25	inner mitochondrial membrane organization
Group37
GOBPID	Pvalue	Count	Size	Term
GO:0071554	8.71e-05	8	296	cell wall organization or biogenesis
GO:0045229	2.02e-04	7	248	external encapsulating structure organization
GO:0071555	2.02e-04	7	248	cell wall organization
GO:0009268	5.07e-03	2	21	response to pH
Group38
GOBPID	Pvalue	Count	Size	Term
GO:0055114	1.94e-03	8	451	oxidation-reduction process
Group39
GOBPID	Pvalue	Count	Size	Term
GO:0031134	3.14e-03	2	15	sister chromatid biorientation
GO:0031505	5.30e-03	5	203	fungal-type cell wall organization
GO:0000070	6.43e-03	4	133	mitotic sister chromatid segregation
GO:0071852	9.76e-03	5	235	fungal-type cell wall organization or biogenesis
Group40
GOBPID	Pvalue	Count	Size	Term
GO:0071822	1.58e-03	7	349	protein complex subunit organization
GO:0071241	2.59e-03	2	15	cellular response to inorganic substance
GO:0006461	3.55e-03	6	298	protein complex assembly
GO:0070271	4.32e-03	6	310	protein complex biogenesis
Group41
GOBPID	Pvalue	Count	Size	Term
GO:0098787	2.95e-03	2	15	mRNA cleavage involved in mRNA processing
GO:0098789	2.95e-03	2	15	pre-mRNA cleavage required for polyadenylation
GO:0006378	5.79e-03	2	21	mRNA polyadenylation
GO:0006379	5.79e-03	2	21	mRNA cleavage
GO:0043631	9.47e-03	2	27	RNA polyadenylation
Group42
GOBPID	Pvalue	Count	Size	Term
GO:0009756	1.76e-03	2	12	carbohydrate mediated signaling
GO:0009757	1.76e-03	2	12	hexose mediated signaling
GO:0010182	1.76e-03	2	12	sugar mediated signaling pathway
GO:0010255	1.76e-03	2	12	glucose mediated signaling pathway
GO:0071326	2.07e-03	2	13	cellular response to monosaccharide stimulus
GO:0071331	2.07e-03	2	13	cellular response to hexose stimulus
GO:0071333	2.07e-03	2	13	cellular response to glucose stimulus
GO:0000289	2.41e-03	2	14	nuclear-transcribed mRNA poly(A) tail shortening
GO:0009746	2.41e-03	2	14	response to hexose
GO:0009749	2.41e-03	2	14	response to glucose
GO:0034284	2.41e-03	2	14	response to monosaccharide
GO:0071322	2.41e-03	2	14	cellular response to carbohydrate stimulus
GO:0009743	2.77e-03	2	15	response to carbohydrate
GO:0001678	4.45e-03	2	19	cellular glucose homeostasis
GO:0033500	4.45e-03	2	19	carbohydrate homeostasis
GO:0042593	4.45e-03	2	19	glucose homeostasis
GO:0006357	8.57e-03	7	455	regulation of transcription from RNA polymerase II promoter
Group43
GOBPID	Pvalue	Count	Size	Term
GO:0008655	5.68e-04	2	7	pyrimidine-containing compound salvage
GO:0072528	1.27e-03	3	41	pyrimidine-containing compound biosynthetic process
GO:0072527	1.67e-03	3	45	pyrimidine-containing compound metabolic process
GO:0032048	1.76e-03	2	12	cardiolipin metabolic process
GO:0009435	2.41e-03	2	14	NAD biosynthetic process
GO:0006213	3.15e-03	2	16	pyrimidine nucleoside metabolic process
GO:0019359	3.56e-03	2	17	nicotinamide nucleotide biosynthetic process
GO:0046471	3.56e-03	2	17	phosphatidylglycerol metabolic process
GO:0019363	3.99e-03	2	18	pyridine nucleotide biosynthetic process
GO:0006812	6.28e-03	5	226	cation transport
GO:0090407	9.23e-03	5	248	organophosphate biosynthetic process
Group44
GOBPID	Pvalue	Count	Size	Term
GO:0042254	1.77e-15	19	391	ribosome biogenesis
GO:0022613	7.91e-14	19	480	ribonucleoprotein complex biogenesis
GO:0016072	4.38e-13	16	314	rRNA metabolic process
GO:0006364	9.69e-13	15	271	rRNA processing
GO:0034470	1.12e-11	16	387	ncRNA processing
GO:0034660	4.06e-11	17	499	ncRNA metabolic process
GO:0042274	3.76e-07	8	137	ribosomal small subunit biogenesis
GO:0000462	6.62e-07	7	100	maturation of SSU-rRNA from tricistronic rRNA transcript (SSU-rRNA, 5.8S rRNA, LSU-rRNA)
GO:0030490	1.44e-06	7	112	maturation of SSU-rRNA
GO:0000469	2.29e-06	6	76	cleavage involved in rRNA processing
GO:0042273	2.29e-06	7	120	ribosomal large subunit biogenesis
GO:0000460	4.43e-06	6	85	maturation of 5.8S rRNA
GO:0000967	2.42e-05	4	33	rRNA 5'-end processing
GO:0034471	2.42e-05	4	33	ncRNA 5'-end processing
GO:0000966	2.73e-05	4	34	RNA 5'-end processing
GO:0000447	6.40e-05	4	42	endonucleolytic cleavage in ITS1 to separate SSU-rRNA from 5.8S rRNA and LSU-rRNA from tricistronic rRNA transcript (SSU-rRNA, 5.8S rRNA, LSU-rRNA)
GO:0000466	7.01e-05	5	84	maturation of 5.8S rRNA from tricistronic rRNA transcript (SSU-rRNA, 5.8S rRNA, LSU-rRNA)
GO:0090501	1.18e-04	6	151	RNA phosphodiester bond hydrolysis
GO:0090502	1.61e-04	5	100	RNA phosphodiester bond hydrolysis, endonucleolytic
GO:0000478	1.73e-04	4	54	endonucleolytic cleavage involved in rRNA processing
GO:0000479	1.73e-04	4	54	endonucleolytic cleavage of tricistronic rRNA transcript (SSU-rRNA, 5.8S rRNA, LSU-rRNA)
GO:0000472	6.12e-04	3	32	endonucleolytic cleavage to generate mature 5'-end of SSU-rRNA from (SSU-rRNA, 5.8S rRNA, LSU-rRNA)
GO:0090305	1.06e-03	6	227	nucleic acid phosphodiester bond hydrolysis
GO:0000054	2.14e-03	3	49	ribosomal subunit export from nucleus
GO:0033753	2.14e-03	3	49	establishment of ribosome localization
GO:0033750	2.27e-03	3	50	ribosome localization
GO:0006913	2.48e-03	5	182	nucleocytoplasmic transport
GO:0051169	2.54e-03	5	183	nuclear transport
GO:0000470	2.98e-03	3	55	maturation of LSU-rRNA
GO:0071428	4.19e-03	3	62	rRNA-containing ribonucleoprotein complex export from nucleus
GO:0071426	4.31e-03	4	127	ribonucleoprotein complex export from nucleus
GO:0071166	4.56e-03	4	129	ribonucleoprotein complex localization
GO:0006405	4.69e-03	4	130	RNA export from nucleus
GO:0006611	4.95e-03	4	132	protein export from nucleus
GO:0051168	5.36e-03	4	135	nuclear export
GO:0000055	9.54e-03	2	28	ribosomal large subunit export from nucleus
Group45
GOBPID	Pvalue	Count	Size	Term
GO:0016054	1.21e-03	4	100	organic acid catabolic process
GO:0046395	1.21e-03	4	100	carboxylic acid catabolic process
GO:0015074	2.56e-03	2	16	DNA integration
GO:0009063	3.38e-03	3	64	cellular amino acid catabolic process
GO:0044282	4.57e-03	4	144	small molecule catabolic process
GO:0009065	5.74e-03	2	24	glutamine family amino acid catabolic process
GO:0016073	9.47e-03	2	31	snRNA metabolic process
Group46
GOBPID	Pvalue	Count	Size	Term
GO:0000920	1.40e-06	4	20	cell separation after cytokinesis
GO:0042780	1.88e-04	2	5	tRNA 3'-end processing
GO:0051301	1.61e-03	6	299	cell division
GO:0000272	5.78e-03	2	26	polysaccharide catabolic process
Group47
GOBPID	Pvalue	Count	Size	Term
GO:0002181	1.73e-19	16	172	cytoplasmic translation
GO:0006412	2.88e-14	17	445	translation
GO:0043043	3.34e-14	17	449	peptide biosynthetic process
GO:0006518	1.34e-13	17	488	peptide metabolic process
GO:0043604	1.76e-13	17	496	amide biosynthetic process
GO:0042254	9.02e-10	13	391	ribosome biogenesis
GO:0022613	1.13e-08	13	480	ribonucleoprotein complex biogenesis
GO:0042255	1.37e-05	5	76	ribosome assembly
GO:0006407	3.69e-05	3	16	rRNA export from nucleus
GO:0051029	3.69e-05	3	16	rRNA transport
GO:0070925	5.23e-05	6	166	organelle assembly
GO:0022618	7.73e-05	6	178	ribonucleoprotein complex assembly
GO:0071826	1.05e-04	6	188	ribonucleoprotein complex subunit organization
GO:0042273	1.51e-03	4	120	ribosomal large subunit biogenesis
GO:0071428	2.19e-03	3	62	rRNA-containing ribonucleoprotein complex export from nucleus
GO:0034660	3.77e-03	7	499	ncRNA metabolic process
GO:0034470	4.74e-03	6	387	ncRNA processing
GO:0006364	5.00e-03	5	271	rRNA processing
GO:0016072	9.27e-03	5	314	rRNA metabolic process
Group48
GOBPID	Pvalue	Count	Size	Term
GO:0070940	1.97e-04	2	6	dephosphorylation of RNA polymerase II C-terminal domain
GO:0006470	2.27e-03	3	72	protein dephosphorylation
GO:1902532	6.93e-03	2	34	negative regulation of intracellular signal transduction
GO:0000086	8.18e-03	2	37	G2/M transition of mitotic cell cycle
GO:0044839	8.18e-03	2	37	cell cycle G2/M phase transition
GO:0006487	9.06e-03	2	39	protein N-linked glycosylation
Group49
GOBPID	Pvalue	Count	Size	Term
GO:0034660	1.02e-10	14	499	ncRNA metabolic process
GO:0034470	1.59e-09	12	387	ncRNA processing
GO:0022613	1.88e-08	12	480	ribonucleoprotein complex biogenesis
GO:0042254	2.99e-08	11	391	ribosome biogenesis
GO:0016072	5.20e-08	10	314	rRNA metabolic process
GO:0042273	1.53e-07	7	120	ribosomal large subunit biogenesis
GO:0006364	2.17e-07	9	271	rRNA processing
GO:0000470	1.34e-06	5	55	maturation of LSU-rRNA
GO:0000463	1.77e-05	4	44	maturation of LSU-rRNA from tricistronic rRNA transcript (SSU-rRNA, 5.8S rRNA, LSU-rRNA)
GO:0071826	4.60e-05	6	188	ribonucleoprotein complex subunit organization
GO:0042255	1.55e-04	4	76	ribosome assembly
GO:0022618	4.04e-04	5	178	ribonucleoprotein complex assembly
GO:1902626	5.87e-04	2	10	assembly of large subunit precursor of preribosome
GO:0000054	7.40e-04	3	49	ribosomal subunit export from nucleus
GO:0033753	7.40e-04	3	49	establishment of ribosome localization
GO:0033750	7.86e-04	3	50	ribosome localization
GO:0042274	1.46e-03	4	137	ribosomal small subunit biogenesis
GO:0071428	1.47e-03	3	62	rRNA-containing ribonucleoprotein complex export from nucleus
GO:0006400	2.85e-03	3	78	tRNA modification
GO:0070925	2.96e-03	4	166	organelle assembly
GO:0030488	3.20e-03	2	23	tRNA methylation
GO:0010501	4.41e-03	2	27	RNA secondary structure unwinding
GO:0000055	4.73e-03	2	28	ribosomal large subunit export from nucleus
GO:0000462	5.75e-03	3	100	maturation of SSU-rRNA from tricistronic rRNA transcript (SSU-rRNA, 5.8S rRNA, LSU-rRNA)
GO:0006399	5.77e-03	4	200	tRNA metabolic process
GO:0030490	7.87e-03	3	112	maturation of SSU-rRNA
GO:0009451	8.07e-03	3	113	RNA modification
GO:0000027	9.98e-03	2	41	ribosomal large subunit assembly
Group52
GOBPID	Pvalue	Count	Size	Term
GO:0007129	1.41e-03	2	23	synapsis
GO:0045143	3.27e-03	2	35	homologous chromosome segregation
GO:1903046	4.42e-03	4	287	meiotic cell cycle process
GO:0070192	4.46e-03	2	41	chromosome organization involved in meiotic cell cycle
GO:0051321	6.39e-03	4	318	meiotic cell cycle
GO:0030435	7.85e-03	3	171	sporulation resulting in formation of a cellular spore
GO:0043934	8.24e-03	3	174	sporulation
GO:0048646	8.77e-03	3	178	anatomical structure formation involved in morphogenesis
GO:0045132	9.08e-03	2	59	meiotic chromosome segregation
Group53
GOBPID	Pvalue	Count	Size	Term
GO:0032465	1.28e-03	2	18	regulation of cytokinesis
GO:0051302	1.58e-03	2	20	regulation of cell division
GO:0045839	9.30e-03	2	49	negative regulation of mitotic nuclear division
